# Supplementary material for: Dual-degree pathways in the residency match: a comparative analysis of application behaviors and outcomes
Source: JCI Insight. 2026 Feb 19;11(7):e198778. doi: 10.1172/jci.insight.198778 (PMC13134727; doi:10.1172/jci.insight.198778)
Supplement: Supplemental tables 1-2 [file jciinsight-11-198778-s026.xlsx]

## Sheet: Supplemental Table 1
Supplemental Table 1. Number of applications, interview offers, interviews attended, and match per specialty by degree path
	MD																		MD-PhD																		MD-MPH
	Counts	Total Applications				Interview Offers				Interviews Attended				Interview Offer Rate				Match Rate	Counts	Total Applications				Interview Offers				Interviews Attended				Interview Offer Rate				Match Rate	Counts	Total Applications				Interview Offers				Interviews Attended
Specialty	--	Mean	SD	Median	IQR	Mean	SD	Median	IQR	Mean	SD	Median	IQR	Mean	SD	Median	IQR	Rate	--	Mean	SD	Median	IQR	Mean	SD	Median	IQR	Mean	SD	Median	IQR	Mean	SD	Median	IQR	Rate	--	Mean	SD	Median	IQR	Mean	SD	Median	IQR	Mean	SD	Median	IQR
Anesthesiology	1913	40.5206	24.3307	35	24	14.3675	7.27719	14	8	12.4684	5.1145	12	6	44.8358	44.8358	41.1765	34.0835	91.3	49	32.8776	18.154	28	24	13.6939	6.28889	14	9	11.3265	4.48789	12	5	52.2077	52.2077	54.8387	40.9655	95.9	76	46.9474	26.9928	42	24.25	14.5921	8.37007	13	10.25	13.0395	6.25341	12.5	7
Child Neurology	202	26.9257	11.9996	25.5	14	18.4802	7.59039	18	10	13.2327	4.94752	13	5	72.6539	72.6539	77.2727	27.7911	95.5446	29	19.4828	9.98792	20	9	15.1724	7.00545	16	8	11.1379	4.4298	11	3	82.9542	82.9542	85.7143	17.4603	100	5	27.6	15.6621	28	10	18.4	10.0648	20	5	12	5.70088	14	2
Dermatology	584	84.5223	43.3201	94	64	9.46575	6.03837	8	7	8.99829	4.72956	8	6	22.9752	22.9752	10.5573	12.8173	83.7329	41	59.6341	35.3141	53	37	10.6829	5.93902	9	8	9.90244	4.65728	9	6	27.7041	27.7041	21.8391	27.0416	85.4	20	89.95	38.027	91	59.5	11.1	7.86665	9.5	12.5	10.2	5.89915	10	9.25
Emergency Medicine	2600	42.2631	21.5041	39	22	19.1573	10.0535	18	13	14.0308	5.1273	14	6	52.6001	52.6001	50	42.2639	91.3077	35	39	17.3697	40	16.5	18.8571	11.1042	17	14	13.9714	5.51728	14	4.5	50.8372	50.8372	51.7241	41.3325	88.6	148	42.6419	23.4741	40	24.25	19.9392	9.41574	20	12	14.3716	5.61737	14	5
Family Medicine	2467	23.8638	14.5113	21	14	15.4597	7.86645	15	8.5	12.9818	5.34147	13	6	72.1177	72.1177	75	30.3828	90.4743	20	19.3	12.2908	16.5	10.75	13	7.91401	11	9.75	10.65	5.47025	10.5	5.5	72.4494	72.4494	77.7778	25.3409	90	222	26.6667	16.2691	23	15	16.7297	7.8261	16	8	13.509	5.24145	13	6
Internal Medicine	4883	32.8331	21.4288	30	19	15.1051	7.40527	14	9	13.0958	4.99879	13	6	53.7514	53.7514	51.6129	32.1827	92.7913	277	25.6968	15.6043	24	16	12.7942	6.39102	12	8	11.6606	5.12952	11	7	58.7828	58.7828	61.5385	41.0431	91.7	290	34.3759	21.122	30	18.75	15.4621	8.91212	14	10	13.3034	5.11572	13	5.75
Internal Medicine-Pediatrics	648	29.2654	12.8615	28	14	15.6281	7.4756	15	9	12.784	4.59146	13	5	57.2306	57.2306	56.0488	29.0491	89.8148	12	25.4167	11.5873	30	9.25	10	5.04525	11	5.5	9.25	4.11483	10	5.5	47.5321	47.5321	43.4058	12.1442	83.3	56	28.0893	12.1629	27.5	17.5	15.6786	7.21641	15	9.25	12.2321	5.08828	12.5	6.25
Neurological Surgery	249	77.7952	27.1442	78	40	24.3574	12.8721	23	16	17.9478	7.01793	18	8	35.9544	35.9544	30.8642	26.4789	86.3454	32	53.875	25.9997	46.5	28.5	25.2812	13.0266	23.5	20.25	18.25	7.28233	17.5	8.25	54.4264	54.4264	57.9193	41.4933	90.6	8	75	25.3095	73	28.25	25.125	8.85498	22.5	8	19.375	4.56501	18.5	6.75
Neurology	695	30.954	16.132	28	17	17.1626	8.1796	16	9	14.0446	4.96553	14	6	61.152	61.152	62.069	33.1802	94.3885	84	21.1429	9.97484	19	13	14.1071	5.87422	14	6.25	12.2143	4.34941	12	6	73.4554	73.4554	80.3226	35.8081	96.4	41	34.1463	18.3311	31	8	17.1951	6.78314	18	11	14.1463	4.25183	14	4
Obstetrics and Gynecology	2064	53.376	26.7334	50	29	14.4719	7.54313	13	10	12.6623	4.80989	13	6	33.6935	33.6935	28.5714	25.0032	87.1609	34	49.9412	24.331	46.5	25.25	12	6.47138	12	7.75	10.7353	4.84492	11	5.75	31.0036	31.0036	25.3386	35.6408	82.4	209	57.799	31.1039	54	33	15.6986	7.99519	14	9	13.4545	4.67801	14	7
Ophthalmology	653	66.343	32.0203	69	40	13.3262	9.30347	12	10	10.9096	4.53373	11	6	31.3494	31.3494	19.5402	25.7353	88.2083	22	56.4545	23.7241	53.5	34	14.2727	7.01822	14	6	11.8636	4.07426	12	4.5	30.7827	30.7827	28.869	17.8785	90.9	24	70.375	35.8558	78	45	12	6.49414	11.5	6.25	11.6667	4.16681	11.5	5.5
Orthopaedic Surgery	1206	75.6716	41.9468	74	48	13.9245	8.86843	12	12	11.6592	5.39809	12	7	29.432	29.432	19.1094	25.9571	84.66	12	71.3333	40.9508	68	48.25	12	8.6655	9	13.5	10.75	6.75715	9.5	10.75	26.5082	26.5082	22.7227	28.093	91.7	33	89	43.4971	85	45	12.4848	8.86045	11	9	11	5.69539	10	9
Otolaryngology	587	72.7836	30.8702	75	38	15.0221	9.23866	14	12	12.3986	5.47017	13	8	29.0021	29.0021	20.2381	21.5318	83.1346	14	63.0714	21.2945	55.5	30.25	15.2857	8.87025	15	12.25	11.4286	5.48725	12	5	27.8421	27.8421	27.1825	21.6728	92.9	25	67.4	26.8902	76	29	19.88	12.7519	18	20	13.88	5.78302	15	10
Pathology	262	23.3015	12.5578	21	13	16.8511	9.27428	16	10	12.7061	5.34136	13	7	76.903	76.903	83.046	27.451	91.6031	76	18.8289	8.59828	17.5	11.25	14.1842	6.28376	13	10	11.4737	4.69744	11	7.25	79.0138	79.0138	85.7143	28.8373	90.8	18	21.1111	8.32352	22	11	11.8333	7.69454	10.5	11.5	11.7222	5.09678	11.5	6
Pediatrics	3253	28.5171	15.2255	26	14	17.0083	7.73355	16	9	13.5875	4.85517	13	5	64.8649	64.8649	65.7895	28.6486	93.4522	140	22.15	19.5105	20	12	14.4929	6.17549	15	9	11.8571	4.40172	12	5	76.1879	76.1879	81.9805	28.8235	89.3	226	27.5796	13.7254	25	16.75	17.4071	7.84589	17	8.75	13.8097	5.40733	14	5.75
Physical Medicine & Rehabilitation	403	39.6179	20.2565	35	24	15.469	8.42738	14	11	12.8561	4.91663	13	6	47.8248	47.8248	45	42.6392	88.5856	7	16.5714	10.9065	18	14	7.14286	7.96719	3	10	6	5.38516	3	7.5	49.9077	49.9077	61.1111	57.2696	57.1	20	49.45	18.6335	45.5	24.5	16.95	6.42753	17	9.5	14.25	5.84785	14.5	7.75
Plastic Surgery	299	70.194	24.6807	76	20.5	15.1037	10.5082	12	13	12.9064	5.95153	13	9	27.0591	27.0591	19.5402	22.3322	76.9231	9	57.7778	28.6957	62	47	14.7778	11.1106	12	22	14	7.22842	14	8	34.0692	34.0692	21.0526	29.7531	66.7	17	70.0588	23.3358	78	19	15.5882	10.6481	12	12	12.7059	5.1206	12	7
Psychiatry	1650	40.4333	25.7503	36	28	11.843	6.22824	11	7	10.8806	4.64661	11	6	39.3139	39.3139	33.8983	32.4702	88.6667	82	25.7927	16.8697	21.5	17.75	12.9512	7.49799	12	8.75	11.6341	5.67758	12	6	58.5529	58.5529	60	41.0119	87.8	117	45.6581	27.9359	43	27	13.1795	7.09008	12	10	12.0513	5.15592	12	7
Radiation Oncology	136	48.3676	22.1155	45	33.25	25.6544	11.4965	25	16	16.7353	6.04702	16	7	59.5908	59.5908	61.5385	35.1237	93.3824	39	39.5641	24.2593	35	32.5	23.2051	14.0041	21	15.5	16.5897	6.75402	15	6.5	66.6759	66.6759	74.359	29.427	87.2	6	58.3333	27.3545	63	34.75	26.1667	16.8691	22.5	21.75	12.8333	5.70672	13.5	3.25
Radiology-Diagnostic	1097	47.9006	31.0374	43	28	16.7776	8.41129	16	11	14.3719	5.78652	14	7	45.1833	45.1833	40.7407	32.517	85.2325	40	33.175	18.5678	33	27	12.3	6.53668	11	7.5	12.4	5.022	12	6.5	48.9001	48.9001	46.0526	34.7444	90	29	55.4138	33.0308	51	33	17.7586	8.32661	17	13	15.4828	7.85867	15	11
Radiology-Interventional	236	40.3814	18.6138	38	23	17.5932	8.60602	17	12	15.4492	6.6038	15	9	48.2348	48.2348	45.1415	31.2829	79.2373	11	36.6364	25.8042	33	30.5	14	9.20869	10	10.5	13.9091	7.62174	11	11	46.8121	46.8121	38.0282	41.6996	72.7	7	42.4286	26.5886	37	30	16.7143	13.72	17	17.5	13.4286	10.5492	11	14
Surgery	1661	53.2306	30.76	49	30	16.3697	9.24692	16	12	13.6785	5.82249	14	7	39.2376	39.2376	35.4167	31.887	85.3703	40	39.85	18.7815	39	18	11.675	6.25274	10.5	6.5	11.025	5.32285	9	6	36.4889	36.4889	28.6338	30.0166	82.5	97	56.8247	29.3009	51	29	16.3299	8.58138	15	10	13.9485	5.27251	14	6
Urology	498	68.0843	30.8995	67	35	17.8896	9.71412	17	13	14.498	5.19528	15	7	33.7151	33.7151	27.5	27.0769	88.3534	11	54.4545	26.8304	52	27.5	20.7273	10.3062	22	13.5	15	2.52982	15	3	49.9911	49.9911	51.1628	46.0901	100	17	58.8235	34.3334	58	36	18.2353	9.53631	22	9	15.4706	5.5803	16	6
SD, standard deviation. IQR, interquartile range. Interview offer rates and match rates are shown as percentages. Summary statistics were not reported for groups that did not meet the minimum sample size threshold (n ≥ 5). Applicants who listed "Preliminary" or "Transitional" as their specialty were excluded from analyses.
[truncated: 58 more columns]

## Sheet: Supplemental Table 2
Supplemental Table 2: Overall Concordance in Specialty Preference between TexasSTAR and AAMC for MD-PhD Students
	AAMC (n=71,219)					TexasSTAR (n=31,161)
Specialty	OR	p-value	conf.low	conf.high	p.adj	OR	p-value	conf.low	conf.high	p.adj
Anesthesiology	0.629604	7.36e-06	0.5029	0.779621	1.47e-05	0.60502	0.000324	0.443359	0.808571	0.00065
Child Neurology	5.18682	3.61e-17	3.69029	7.1437	1.04e-16	3.53813	4.63e-08	2.30051	5.26449	1.4e-07
Dermatology	1.78622	2.36e-05	1.37016	2.29482	4.38e-05	1.72522	0.00175	1.21857	2.38402	0.0033
Emergency Medicine	0.304372	3.76e-25	0.227547	0.399378	1.63e-24	0.306549	2.6e-16	0.211976	0.429971	1.5e-15
Family Medicine	0.150498	2.56e-42	0.0988642	0.21986	3.33e-41	0.183224	2.47e-23	0.111319	0.284944	3.5e-22
Internal Medicine	1.2379	0.00011	1.11043	1.37778	0.000191	1.48288	5.17e-08	1.28809	1.70299	1.4e-07
Internal Medicine-Pediatrics	0.473974	0.000705	0.279396	0.754167	0.00115	0.443332	0.00237	0.227233	0.782701	0.0042
Neurological Surgery	3.32208	2.02e-26	2.71906	4.02921	1.31e-25	3.17011	9.7e-08	2.11239	4.6164	2.5e-07
Neurology	2.98197	2.45e-25	2.47008	3.57675	1.27e-24	3.06927	1.06e-16	2.39923	3.88622	7.4e-16
Obstetrics and Gynecology	0.36284	3.58e-16	0.267096	0.482462	9.31e-16	0.382162	2.79e-10	0.262629	0.538877	9.8e-10
Ophthalmology	1.41069	0.018	1.05305	1.85554	0.0275	0.813048	0.424	0.504026	1.2475	0.52
Orthopaedic Surgery	0.288547	5.8e-18	0.197773	0.40733	1.88e-17	0.23367	2.8e-10	0.120054	0.411242	9.8e-10
Otolaryngology	0.775291	0.149	0.539357	1.08187	0.184	0.573084	0.0346	0.310406	0.973167	0.054
Pathology	7.01536	4.46e-72	5.85455	8.36777	1.16e-70	7.42149	1.38e-35	5.63478	9.68734	3.9e-34
Pediatrics	0.995108	1	0.844028	1.16706	1	1.04835	0.608	0.869587	1.25601	0.65
Pediatrics-Medical Genetics	15.3172	2.14e-21	9.40664	24.3973	7.95e-21	36.7563	1.94e-15	15.4183	91.7744	9e-15
Physical Medicine and Rehabilitation	0.650865	0.0962	0.369518	1.06609	0.125	0.417603	0.0148	0.166464	0.871071	0.024
Plastic Surgery	0.215045	0.0959	0.00541078	1.21768	0.125	0.727394	0.461	0.328543	1.40421	0.54
Psychiatry	1.51658	7.28e-07	1.29014	1.77407	1.58e-06	1.21875	0.099	0.956742	1.53482	0.14
Radiation Oncology	5.6837	5.61e-38	4.52171	7.08617	4.86e-37	7.14161	9.84e-19	4.84549	10.3136	9.2e-18
Radiology-Diagnostic	0.936995	0.593	0.746809	1.16278	0.701	0.87966	0.486	0.621619	1.21312	0.54
Radiology-Interventional	1.05435	0.805	0.61903	1.68598	0.872	1.1306	0.623	0.555265	2.06756	0.65
Surgery	0.496015	4.33e-15	0.405311	0.601749	1.02e-14	0.56963	0.000254	0.403277	0.783842	0.00055
Thoracic Surgery	0.941642	1	0.30168	2.24321	1	1.99642	0.134	0.708118	4.57069	0.18
Urology	0.680144	0.0317	0.45921	0.972683	0.0458	0.531058	0.038	0.262649	0.961982	0.056
Vascular Surgery	1.07402	0.739	0.509146	2.00628	0.835	--	--	--	--	--
Odds ratios and p-values were derived from multiple Fisher exact tests comparing the proportions of MD-PhD students matching into specific residency specialties with those of MD-only students. Multiple hypothesis testing was addressed using false discovery rate (FDR)-adjusted p values (p.adj). ns, not significant; conf. low indicates the lower end of the 95% confidence interval; conf.high indicat…
