# Supplementary material for: Dual-degree pathways in the residency match: a comparative analysis of application behaviors and outcomes
Source: JCI Insight. 2026 Feb 19;11(7):e198778. doi: 10.1172/jci.insight.198778 (PMC13134727; doi:10.1172/jci.insight.198778)
Supplement: Supporting data values [file jciinsight-11-198778-s027.xlsx]

## Sheet: Figure 1
Degree Group	Total Applications	Total Interview Offers	Interview Offer Rate	Matched	Doximity Reputation Rank	Doximity Research Rank	Doximity Overall Rank
MD	12	8	66.6667	Yes	37	52	44.5
MD	24	12	50	Yes	18	22	20
MD	35	16	45.7143	Yes	22	41	31.5
MD	47	47	100	Yes	18	22	20
MD	31	31	100	Yes	37	52	44.5
MD	24	2	8.33333	Yes	48	121	84.5
MD	31	17	54.8387	Yes	19	13	16
MD	50	24	48	Yes	2	5	3.5
MD	34	25	73.5294	Yes	3	4	3.5
MD	26	9	34.6154	Yes	60	125	92.5
MD	29	23	79.3103	Yes	27	31	29
MD	39	19	48.7179	Yes	19	13	16
MD	46	31	67.3913	Yes	27	31	29
MD	24	17	70.8333	Yes	33	29	31
MD	45	15	33.3333	Yes	60	125	92.5
MD	26	20	76.9231	Yes	48	121	84.5
MD	49	21	42.8571	Yes	16	10	13
MD	87	6	6.89655	Yes	51	83	67
MD	49	18	36.7347	Yes	35	47	41
MD	103	12	11.6505	Yes	34	53	43.5
MD	28	16	57.1429	Yes	27	31	29
MD	38	19	50	Yes	33	29	31
MD	33	13	39.3939	Yes	36	51	43.5
MD	37	21	56.7568	Yes	37	52	44.5
MD	4	4	100	Yes	35	47	41
MD	34	29	85.2941	Yes	4	2	3
MD	30	13	43.3333	Yes	37	52	44.5
MD	44	6	13.6364	Yes	60	125	92.5
MD	41	20	48.7805	Yes	44	73	58.5
MD	33	9	27.2727	Yes	46	61	53.5
MD	42	22	52.381	Yes	37	52	44.5
MD	12	12	100	Yes	16	10	13
MD	46	27	58.6957	Yes	12	28	20
MD	28	21	75	Yes	25	67	46
MD	40	23	57.5	Yes	37	52	44.5
MD	10	7	70	Yes	36	51	43.5
MD	15	13	86.6667	Yes	60	125	92.5
MD	31	23	74.1935	Yes	24	6	15
MD	31	20	64.5161	Yes	27	31	29
MD	33	12	36.3636	Yes	44	73	58.5
MD	53	47	88.6792	Yes	28	44	36
MD	30	16	53.3333	Yes	24	21	22.5
MD	14	10	71.4286	Yes	6	14	10
MD	39	34	87.1795	Yes	20	27	23.5
MD	18	18	100	Yes	2	1	1.5
MD	120	12	10	No
MD	120	21	17.5	Yes	37	64	50.5
MD	45	11	24.4444	Yes	86	89	87.5
MD	1	1	100	No
MD	8	8	100	Yes	22	46	34
MD	114	4	3.50877	Yes	131	70	100.5
MD	67	5	7.46269	Yes	116	84	100
MD	120	7	5.83333	Yes	77	83	80
MD	57	15	26.3158	No
MD	86	27	31.3953	Yes	7	18	12.5
MD	114	8	7.01754	Yes	22	46	34
MD	43	22	51.1628	No
MD	3	3	100	Yes	56	16	36
MD	85	24	28.2353	No
MD	9	9	100	Yes	106	82	94
MD	5	5	100	No
MD	116	4	3.44828	No
MD	100	4	4	Yes	77	83	80
MD	88	12	13.6364	Yes	29	13	21
MD	6	6	100	Yes	49	67	58
MD	13	13	100	Yes	36	62	49
MD	41	5	12.1951	Yes	86	89	87.5
MD	120	6	5	Yes	59	110	84.5
MD	121	4	3.30579	Yes	79	80	79.5
MD	99	6	6.06061	No
MD	1	1	100	Yes	33	42	37.5
MD	7	7	100	No
MD	43	35	81.3953	Yes	74	125	99.5
MD	38	37	97.3684	Yes	39	13	26
MD	7	4	57.1429	Yes	35	99	67
MD	40	11	27.5	Yes	35	99	67
MD	45	37	82.2222	Yes	17	26	21.5
MD	42	11	26.1905	Yes	108	144	126
MD	26	21	80.7692	Yes	74	125	99.5
MD	98	19	19.3878	Yes
MD	7	7	100	Yes	114	124	119
MD	36	14	38.8889	Yes	16	78	47
MD	46	14	30.4348	Yes	115	70	92.5
MD	50	20	40	Yes	41	15	28
MD	41	22	53.6585	Yes	74	125	99.5
MD	50	27	54	Yes	34	52	43
MD	52	18	34.6154	No
MD	90	24	26.6667	Yes	14	14	14
MD	30	14	46.6667	Yes	94	45	69.5
MD	1	1	100	Yes	104	135	119.5
MD	110	14	12.7273	Yes	105	134	119.5
MD	110	14	12.7273	Yes	105	134	119.5
MD	61	6	9.83607	Yes	200	204	202
MD	49	15	30.6122	Yes	74	125	99.5
MD	50	16	32	Yes
MD	37	23	62.1622	Yes	26	54	40
MD	17	17	100	Yes	51	48	49.5
MD	40	19	47.5	Yes	16	78	47
MD	58	12	20.6897	Yes	13	128	70.5
MD	65	16	24.6154	Yes	86	156	121
MD	83	16	19.2771	Yes	111	97	104
MD	8	8	100	Yes	96	129	112.5
MD	48	21	43.75	Yes	122	100	111
MD	25	17	68	Yes	16	78	47
MD	18	13	72.2222	Yes	150	141	145.5
MD	57	18	31.5789	Yes	81	114	97.5
MD	37	29	78.3784	Yes	42	10	26
MD	69	15	21.7391	Yes	105	134	119.5
MD	5	5	100	Yes	135	107	121
MD	43	12	27.907	Yes	178	206	192
MD	1	1	100	Yes	107	137	122
MD	38	14	36.8421	Yes	43	49	46
MD	55	15	27.2727	Yes
MD	61	37	60.6557	Yes	202	139	170.5
MD	53	34	64.1509	Yes	10	62	36
MD	14	14	100	Yes	35	99	67
MD	27	27	100	Yes	150	141	145.5
MD	13	10	76.9231	Yes	179	155	167
MD	48	32	66.6667	Yes	157	33	95
MD	24	17	70.8333	Yes	35	99	67
MD	34	23	67.6471	Yes	10	62	36
MD	1	0	0	No
MD	61	12	19.6721	Yes	91	161	126
MD	58	16	27.5862	Yes	35	99	67
MD	69	50	72.4638	Yes	165	123	144
MD	26	21	80.7692	Yes	91	161	126
MD	22	20	90.9091	Yes	50	4	27
MD	37	30	81.0811	Yes	92	22	57
MD	8	7	87.5	No
MD	39	36	92.3077	Yes	55	82	68.5
MD	1	1	100	No
MD	33	31	93.9394	Yes	4	3	3.5
MD	48	33	68.75	Yes	7	18	12.5
MD	8	7	87.5	Yes	176	71	123.5
MD	59	14	23.7288	Yes	168	142	155
MD	40	20	50	Yes	84	51	67.5
MD	67	7	10.4478	Yes	178	206	192
MD	43	20	46.5116	Yes	125	163	144
MD	59	11	18.6441	Yes
MD	65	16	24.6154	Yes	16	78	47
MD	56	34	60.7143	Yes	77		77
MD	34	22	64.7059	Yes	501		501
MD	14	10	71.4286	Yes	174		174
MD	15	15	100	Yes	8		8
MD	12	11	91.6667	Yes	1		1
MD	10	6	60	Yes	198		198
MD	30	18	60	Yes	369		369
MD	43	30	69.7674	Yes	106		106
MD	13	13	100	No
MD	36	26	72.2222	Yes	66		66
MD	15	15	100	Yes	66		66
MD	34	31	91.1765	Yes	369		369
MD	13	12	92.3077	Yes	431		431
MD	22	18	81.8182	Yes
MD	32	27	84.375	Yes
MD	15	14	93.3333	Yes	58		58
MD	10	10	100	Yes	31		31
MD	27	13	48.1481	Yes	2		2
MD	3	3	100	No
MD	26	22	84.6154	Yes	196		196
MD	16	16	100	No
MD	25	9	36	Yes	499		499
MD	3	3	100	Yes	266		266
MD	22	10	45.4545	Yes	347		347
MD	30	27	90	Yes
MD	7	5	71.4286	Yes	167		167
MD	60	60	100	Yes
MD	11	4	36.3636	Yes	200		200
MD	12	11	91.6667	Yes	347		347
MD	20	15	75	Yes	174		174
MD	19	18	94.7368	Yes	3		3
MD	48	37	77.0833	Yes	278		278
MD	138	23	16.6667	Yes	69		69
MD	33	18	54.5455	Yes	66		66
MD	1	1	100	Yes	202		202
MD	13	6	46.1538	Yes	222		222
MD	28	17	60.7143	Yes	174		174
MD	43	3	6.97674	Yes	198		198
MD	48	30	62.5	Yes	330		330
MD	42	17	40.4762	Yes
MD	24	9	37.5	No
MD	32	17	53.125	Yes	70		70
MD	12	12	100	No
MD	24	18	75	Yes	31	51	41
MD	30	22	73.3333	Yes	106	165	135.5
MD	14	8	57.1429	Yes	68	137	102.5
MD	12	12	100	Yes	27	20	23.5
MD	57	25	43.8596	Yes	27	20	23.5
MD	27	21	77.7778	Yes	9	9	9
MD	21	21	100	Yes	8	4	6
MD	25	13	52	Yes	51	27	39
MD	51	10	19.6078	Yes	143	246	194.5
MD	23	22	95.6522	Yes	15	14	14.5
MD	28	19	67.8571	Yes	73	101	87
MD	38	10	26.3158	Yes	105	96	100.5
MD	13	8	61.5385	Yes	106	165	135.5
MD	34	12	35.2941	Yes	105	96	100.5
MD	25	20	80	Yes	106	165	135.5
MD	14	9	64.2857	Yes	36	54	45
MD	26	17	65.3846	Yes	5	8	6.5
MD	36	33	91.6667	Yes	3	3	3
MD	54	14	25.9259	Yes	27	20	23.5
MD	30	18	60	Yes	32	50	41
MD	40	23	57.5	Yes	12	23	17.5
MD	32	15	46.875	Yes	106	165	135.5
MD	29	17	58.6207	Yes	254	258	256
MD	62	62	100	Yes	80	85	82.5
MD	26	18	69.2308	Yes	13	21	17
MD	21	17	80.9524	Yes	46	46	46
MD	27	23	85.1852	Yes	28	61	44.5
MD	32	18	56.25	Yes	27	20	23.5
MD	12	12	100	Yes	72	93	82.5
MD	35	15	42.8571	Yes	68	137	102.5
MD	38	11	28.9474	Yes	197	139	168
MD	14	11	78.5714	No
MD	31	20	64.5161	Yes	35	37	36
MD	6	3	50	Yes	189	170	179.5
MD	22	22	100	Yes	118	150	134
MD	19	19	100	Yes	97	40	68.5
MD	47	34	72.3404	Yes	18	24	21
MD	30	12	40	Yes	18	24	21
MD	32	24	75	Yes	16	22	19
MD	43	16	37.2093	Yes	72	93	82.5
MD	83	32	38.5542	Yes	27	20	23.5
MD	25	25	100	Yes	69	55	62
MD	6	5	83.3333	Yes	27	20	23.5
MD	30	20	66.6667	Yes	10	18	14
MD	36	24	66.6667	Yes	19	10	14.5
MD	27	13	48.1481	Yes	63	28	45.5
MD	32	26	81.25	Yes	207	325	266
MD	30	15	50	Yes	7	15	11
MD	30	16	53.3333	Yes	10	18	14
MD	27	17	62.963	Yes	10	18	14
MD	50	3	6	No
MD	33	20	60.6061	Yes	207	325	266
MD	44	43	97.7273	Yes	64	94	79
MD	36	18	50	Yes	27	20	23.5
MD	39	15	38.4615	Yes	18	24	21
MD	36	21	58.3333	Yes	2	5	3.5
MD	28	11	39.2857	Yes	27	20	23.5
MD	45	17	37.7778	No
MD	13	8	61.5385	No
MD	38	23	60.5263	Yes	7	15	11
MD	31	11	35.4839	Yes	106	165	135.5
MD	22	20	90.9091	Yes	2	5	3.5
MD	33	20	60.6061	Yes	25	58	41.5
MD	34	31	91.1765	Yes	1	1	1
MD	52	52	100	Yes	20	17	18.5
MD	12	12	100	Yes	112	178	145
MD	12	12	100	Yes	112	178	145
MD	14	9	64.2857	Yes	64	94	79
MD	7	5	71.4286	Yes	189	170	179.5
MD	28	17	60.7143	Yes	27	20	23.5
MD	40	21	52.5	Yes	24	6	15
MD	43	23	53.4884	Yes	27	20	23.5
MD	36	16	44.4444	Yes	105	96	100.5
MD	35	16	45.7143	Yes	36	54	45
MD	39	23	58.9744	Yes	25	58	41.5
MD	68	4	5.88235	Yes	474	630	552
MD	65	20	30.7692	Yes	305	355	330
MD	61	47	77.0492	Yes	28	61	44.5
MD	42	11	26.1905	Yes	50	53	51.5
MD	14	14	100	No
MD	50	6	12	Yes	112	178	145
MD	43	12	27.907	Yes	50	53	51.5
MD	15	1	6.66667	Yes	105	96	100.5
MD	46	18	39.1304	Yes	105	96	100.5
MD	31	18	58.0645	Yes	105	96	100.5
MD	13	13	100	Yes	143	246	194.5
MD	20	12	60	Yes	106	165	135.5
MD	21	14	66.6667	Yes	27	20	23.5
MD	36	15	41.6667	Yes	5	8	6.5
MD	65	14	21.5385	Yes	240	147	193.5
MD	40	14	35	Yes	38	30	34
MD	92	8	8.69565	Yes	305	355	330
MD	26	19	73.0769	Yes	106	165	135.5
MD	31	8	25.8065	Yes	25	58	41.5
MD	14	14	100	Yes	197	139	168
MD	53	19	35.8491	Yes	25	58	41.5
MD	35	15	42.8571	Yes	32	50	41
MD	35	15	42.8571	Yes	32	50	41
MD	24	15	62.5	Yes	71	100	85.5
MD	30	5	16.6667	Yes	290	489	389.5
MD	29	25	86.2069	Yes	19	10	14.5
MD	20	13	65	Yes	50	53	51.5
MD	24	9	37.5	Yes	64	94	79
MD	6	6	100	Yes	151	444	297.5
MD	33	33	100	Yes	65	39	52
MD	19	12	63.1579	Yes	18	24	21
MD	25	12	48	Yes	47	83	65
MD	27	19	70.3704	Yes	5	8	6.5
MD	42	23	54.7619	Yes	42	57	49.5
MD	43	29	67.4419	Yes	20	17	18.5
MD	57	27	47.3684	Yes	20	17	18.5
MD	52	35	67.3077	Yes	25	58	41.5
MD	41	20	48.7805	Yes	633	627	630
MD	33	22	66.6667	Yes	10	18	14
MD	53	10	18.8679	Yes	27	20	23.5
MD	66	23	34.8485	Yes	27	20	23.5
MD	31	21	67.7419	Yes	83	129	106
MD	12	10	83.3333	Yes	161	195	178
MD	1	1	100	Yes	50	53	51.5
MD	62	7	11.2903	Yes	106	165	135.5
MD	6	3	50	No
MD	13	11	84.6154	Yes	143	246	194.5
MD	50	24	48	Yes	7	15	11
MD	15	15	100	Yes	30	2	16
MD	39	26	66.6667	Yes	13	6	9.5
MD	31	19	61.2903	Yes	23	64	43.5
MD	35	25	71.4286	Yes	6	11	8.5
MD	66	66	100	Yes	36	73	54.5
MD	29	24	82.7586	Yes	20	5	12.5
MD	40	26	65	No
MD	29	25	86.2069	Yes	56	39	47.5
MD	1	1	100	Yes	15	14	14.5
MD	1	1	100	Yes	56	39	47.5
MD	31	19	61.2903	Yes	17	4	10.5
MD	12	5	41.6667	Yes
MD	3	1	33.3333	No
MD	14	6	42.8571	No
MD	55	11	20	No
MD	7	4	57.1429	No
MD	18	6	33.3333	Yes
MD	7	7	100	Yes
MD	16	9	56.25	No
MD	1	1	100	Yes
MD	46	7	15.2174	No
MD	27	23	85.1852	No
MD	14	14	100	Yes
MD	9	6	66.6667	No
MD	31	30	96.7742	No
MD	4	4	100	No
MD	11	2	18.1818	No
MD	67	6	8.95522	Yes
MD	35	33	94.2857	Yes
MD	26	8	30.7692	No
MD	26	24	92.3077	No
MD	48	3	6.25	No
MD	13	12	92.3077	Yes
MD	18	12	66.6667	Yes
MD	2	2	100	Yes
MD	26	7	26.9231	Yes
MD	19	10	52.6316	Yes
MD	5	5	100	Yes
MD	11	5	45.4545	Yes
MD	5	5	100	Yes
MD	11	11	100	Yes
MD	13	6	46.1538	Yes
MD	45	45	100	Yes
MD	14	3	21.4286	Yes
MD	44	23	52.2727	No
MD	6	3	50	No
MD	11	4	36.3636	No
MD	108	29	26.8519	Yes	51	69	60
MD	61	30	49.1803	Yes	31	36	33.5
MD	104	65	62.5	Yes	40	47	43.5
MD	62	48	77.4194	Yes	52	57	54.5
MD	17	11	64.7059	Yes	32	13	22.5
MD	11	8	72.7273	Yes	6	6	6
MD	7	7	100	Yes	124	112	118
MD	7	7	100	Yes	124	112	118
MD	24	17	70.8333	Yes
MD	18	18	100	Yes	1	4	2.5
MD	11	11	100	Yes	37	37	37
MD	19	19	100	Yes	32	13	22.5
MD	35	27	77.1429	Yes	38	32	35
MD	23	22	95.6522	Yes	13	11	12
MD	17	14	82.3529	Yes	35	77	56
MD	27	23	85.1852	Yes	20	20	20
MD	31	31	100	Yes	72	115	93.5
MD	33	22	66.6667	Yes	48	60	54
MD	48	40	83.3333	No
MD	26	13	50	Yes
MD	36	28	77.7778	Yes	37	37	37
MD	32	21	65.625	Yes	32	13	22.5
MD	35	13	37.1429	Yes	39	99	69
MD	64	46	71.875	Yes	48	60	54
MD	48	28	58.3333	Yes	37	37	37
MD	30	20	66.6667	Yes	97	48	72.5
MD	19	16	84.2105	Yes	41	44	42.5
MD	21	11	52.381	Yes	19	47	33
MD	41	17	41.4634	Yes	38	34	36
MD	35	22	62.8571	Yes
MD	49	27	55.102	Yes	64	68	66
MD	11	11	100	Yes	96	13	54.5
MD	11	11	100	Yes	238	232	235
MD	53	30	56.6038	Yes	10	52	31
MD	44	15	34.0909	Yes	76	22	49
MD	17	13	76.4706	Yes	10	52	31
MD	11	11	100	Yes	32	33	32.5
MD	3	3	100	No
MD	39	15	38.4615	Yes	132	204	168
MD	37	14	37.8378	Yes	132	204	168
MD	54	45	83.3333	Yes	62	142	102
MD	69	23	33.3333	Yes	139	140	139.5
MD	33	13	39.3939	Yes
MD	15	9	60	Yes	75	67	71
MD	85	48	56.4706	Yes	132	204	168
MD	48	16	33.3333	Yes	62	142	102
MD	43	22	51.1628	Yes	25	20	22.5
MD	20	13	65	Yes	10	52	31
MD	26	25	96.1538	Yes	13	21	17
MD	49	20	40.8163	Yes	1	15	8
MD	34	24	70.5882	Yes	69	91	80
MD	84	14	16.6667	No
MD	46	22	47.8261	No
MD	63	26	41.2698	Yes	187	226	206.5
MD	67	18	26.8657	Yes	262	218	240
MD	61	24	39.3443	Yes	25	20	22.5
MD	42	22	52.381	Yes	93	57	75
MD	31	11	35.4839	No
MD	22	22	100	No
MD	79	19	24.0506	Yes	10	52	31
MD	33	12	36.3636	Yes	86	35	60.5
MD	47	7	14.8936	Yes	91	151	121
MD	35	30	85.7143	Yes	3	3	3
MD	30	23	76.6667	Yes	25	20	22.5
MD	40	26	65	Yes	130	185	157.5
MD	30	18	60	Yes	168	231	199.5
MD	60	47	78.3333	Yes	10	52	31
MD	11	11	100	Yes	64	68	66
MD	51	26	50.9804	Yes	64	68	66
MD	16	16	100	Yes	13	21	17
MD	51	8	15.6863	Yes
MD	49	16	32.6531	No
MD	65	10	15.3846	Yes	64	68	66
MD	45	11	24.4444	Yes	10	52	31
MD	36	36	100	Yes	168	231	199.5
MD	49	15	30.6122	Yes	176	164	170
MD	82	7	8.53659	No
MD	10	5	50	No
MD	55	15	27.2727	Yes	76	22	49
MD	12	12	100	Yes	10	52	31
MD	43	16	37.2093	Yes	149	93	121
MD	17	17	100	Yes	84	88	86
MD	34	22	64.7059	Yes	53	87	70
MD	63	17	26.9841	Yes	12	6	9
MD	65	11	16.9231	Yes	75	115	95
MD	69	8	11.5942	Yes	18	58	38
MD	81	9	11.1111	Yes	18	58	38
MD	67	10	14.9254	Yes	18	58	38
MD	1	1	100	Yes	98	56	77
MD	113	113	100	Yes	119	41	80
MD	116	2	1.72414	Yes	79	107	93
MD	111	24	21.6216	Yes	48	8	28
MD	50	14	28	Yes	11	49	30
MD	50	14	28	Yes	11	49	30
MD	17	17	100	Yes	18	58	38
MD	55	24	43.6364	Yes	72	85	78.5
MD	75	75	100	Yes	8	9	8.5
MD	22	22	100	No
MD	3	1	33.3333	Yes	73	76	74.5
MD	63	63	100	Yes	37	47	42
MD	10	10	100	Yes	18	58	38
MD	131	11	8.39695	Yes	7	41	24
MD	132	3	2.27273	No
MD	107	4	3.73832	No
MD	60	15	25	Yes	24	58	41
MD	71	10	14.0845	Yes	103	170	136.5
MD	131	3	2.29008	No
MD	42	11	26.1905	Yes	114	135	124.5
MD	56	20	35.7143	Yes	21	3	12
MD	53	20	37.7358	Yes	155	89	122
MD	71	15	21.1268	No
MD	77	18	23.3766	Yes	2	5	3.5
MD	42	19	45.2381	No
MD	65	11	16.9231	Yes	130	36	83
MD	52	52	100	No
MD	47	21	44.6809	Yes	45	86	65.5
MD	130	8	6.15385	No
MD	73	10	13.6986	Yes	58	39	48.5
MD	72	9	12.5	Yes	66	93	79.5
MD	8	8	100	Yes	24	58	41
MD	48	26	54.1667	No
MD	60	16	26.6667	Yes	39	25	32
MD	10	10	100	Yes	81	113	97
MD	3	3	100	Yes	131	143	137
MD	57	17	29.8246	Yes	88	145	116.5
MD	64	18	28.125	No
MD	7	7	100	No
MD	79	6	7.59494	Yes	42	82	62
MD	51	28	54.902	Yes	13	9	11
MD	16	7	43.75	Yes	38	101	69.5
MD	63	26	41.2698	Yes	76	104	90
MD	97	13	13.4021	Yes	28	35	31.5
MD	67	31	46.2687	Yes	19	21	20
MD	61	26	42.623	Yes	23	20	21.5
MD	54	15	27.7778	Yes	59	24	41.5
MD	45	30	66.6667	Yes	88	70	79
MD	32	10	31.25	Yes	23	20	21.5
MD	64	28	43.75	Yes	34	50	42
MD	97	35	36.0825	Yes	38	12	25
MD	72	8	11.1111	Yes	69	88	78.5
MD	19	19	100	Yes	28	35	31.5
MD	68	24	35.2941	Yes	97	66	81.5
MD	88	18	20.4545	Yes	66	19	42.5
MD	17	14	82.3529	Yes	36	39	37.5
MD	19	19	100	Yes	7	5	6
MD	14	14	100	Yes	5	3	4
MD	25	22	88	Yes	21	12	16.5
MD	13	13	100	Yes	116	110	113
MD	15	9	60	Yes	8	6	7
MD	17	17	100	Yes	20	30	25
MD	19	9	47.3684	Yes	151	43	97
MD	38	20	52.6316	Yes	19	14	16.5
MD	39	33	84.6154	Yes	100	184	142
MD	23	23	100	Yes	12	3	7.5
MD	32	12	37.5	Yes	42	54	48
MD	30	21	70	No
MD	35	19	54.2857	Yes	52	37	44.5
MD	29	18	62.069	Yes	88	119	103.5
MD	47	13	27.6596	Yes	71	121	96
MD	28	28	100	Yes	3	13	8
MD	43	25	58.1395	Yes	100	184	142
MD	21	16	76.1905	Yes	102	98	100
MD	31	18	58.0645	Yes	102	98	100
MD	3	3	100	Yes	146	205	175.5
MD	6	3	50	Yes	102	98	100
MD	43	23	53.4884	Yes	95	58	76.5
MD	10	10	100	Yes	117	195	156
MD	41	19	46.3415	Yes	49	82	65.5
MD	36	8	22.2222	Yes	98	179	138.5
MD	23	22	95.6522	Yes	100	184	142
MD	33	25	75.7576	Yes	26	8	17
MD	30	22	73.3333	Yes	19	14	16.5
MD	28	23	82.1429	Yes	88	119	103.5
MD	19	15	78.9474	Yes	3	13	8
MD	25	19	76	Yes	48	118	83
MD	27	20	74.0741	Yes
MD	19	10	52.6316	Yes	36	30	33
MD	18	13	72.2222	Yes	71	121	96
MD	18	13	72.2222	Yes	71	121	96
MD	28	17	60.7143	Yes	45	21	33
MD	11	11	100	Yes	2	1	1.5
MD	37	19	51.3514	Yes	100	184	142
MD	40	16	40	Yes	95	58	76.5
MD	19	15	78.9474	Yes	22	85	53.5
MD	26	26	100	Yes	7	6	6.5
MD	11	9	81.8182	No
MD	22	11	50	Yes	37	36	36.5
MD	1	1	100	No
MD	55	27	49.0909	Yes	42	54	48
MD	36	36	100	Yes	18	27	22.5
MD	22	9	40.9091	Yes	17	18	17.5
MD	21	15	71.4286	Yes	15	20	17.5
MD	30	12	40	Yes	71	121	96
MD	13	13	100	Yes	100	184	142
MD	23	14	60.8696	Yes	19	14	16.5
MD	28	16	57.1429	Yes	19	14	16.5
MD	26	23	88.4615	Yes	2	1	1.5
MD	1	1	100	No
MD	60	31	51.6667	Yes	98	179	138.5
MD	17	16	94.1176	Yes	6	12	9
MD	39	23	58.9744	Yes	53	73	63
MD	28	18	64.2857	Yes	55	5	30
MD	23	11	47.8261	Yes	187	218	202.5
MD	73	56	76.7123	Yes	11	23	17
MD	32	21	65.625	Yes	15	20	17.5
MD	29	22	75.8621	Yes	100	184	142
MD	48	34	70.8333	Yes	28	38	33
MD	48	26	54.1667	Yes	78	65	71.5
MD	30	23	76.6667	Yes	74	107	90.5
MD	25	19	76	Yes	100	184	142
MD	28	19	67.8571	Yes	74	107	90.5
MD	37	25	67.5676	Yes	90	111	100.5
MD	22	17	77.2727	Yes	26	8	17
MD	35	20	57.1429	Yes	44	137	90.5
MD	7	1	14.2857	Yes	154	59	106.5
MD	7	4	57.1429	No
MD	37	22	59.4595	Yes	74	107	90.5
MD	44	27	61.3636	Yes	90	111	100.5
MD	31	19	61.2903	Yes	100	184	142
MD	39	36	92.3077	Yes	100	184	142
MD	28	13	46.4286	Yes	42	54	48
MD	24	15	62.5	Yes	74	107	90.5
MD	35	17	48.5714	Yes	74	107	90.5
MD	26	18	69.2308	Yes	19	14	16.5
MD	11	4	36.3636	Yes	154	59	106.5
MD	12	12	100	Yes	98	179	138.5
MD	42	17	40.4762	Yes	90	111	100.5
MD	34	31	91.1765	Yes	8	15	11.5
MD	25	19	76	Yes	9	29	19
MD	25	16	64	Yes	49	82	65.5
MD	18	15	83.3333	Yes	100	184	142
MD	16	12	75	No
MD	10	6	60	Yes	154	59	106.5
MD	20	11	55	Yes	49	82	65.5
MD	38	15	39.4737	Yes	30	26	28
MD	28	21	75	Yes	24	79	51.5
MD	33	20	60.6061	Yes	160	213	186.5
MD	27	15	55.5556	Yes	19	14	16.5
MD	28	20	71.4286	Yes	102	98	100
MD	11	2	18.1818	Yes	42	54	48
MD	40	8	20	Yes	122	72	97
MD	30	14	46.6667	Yes	48	118	83
MD	22	9	40.9091	Yes	74	107	90.5
MD	25	21	84	Yes	100	184	142
MD	29	15	51.7241	Yes	19	14	16.5
MD	34	32	94.1176	Yes	6	12	9
MD	10	7	70	Yes	8	15	11.5
MD	25	14	56	Yes	26	8	17
MD	39	26	66.6667	Yes	100	184	142
MD	18	18	100	Yes	49	82	65.5
MD	30	15	50	Yes	49	82	65.5
MD	3	3	100	Yes	143	173	158
MD	30	21	70	Yes	7	15	11
MD	49	17	34.6939	Yes	8	7	7.5
MD	26	26	100	Yes	18	20	19
MD	28	8	28.5714	Yes	20	62	41
MD	20	20	100	No
MD	21	18	85.7143	Yes	2	6	4
MD	35	9	25.7143	Yes	65	82	73.5
MD	24	11	45.8333	Yes	15	28	21.5
MD	18	11	61.1111	Yes	1	3	2
MD	23	20	86.9565	Yes	17	21	19
MD	33	19	57.5758	Yes	18	20	19
MD	26	6	23.0769	Yes	22	16	19
MD	72	13	18.0556	Yes	53	55	54
MD	94	8	8.51064	Yes	46	57	51.5
MD	68	21	30.8824	Yes	38	63	50.5
MD	55	29	52.7273	Yes	4	17	10.5
MD	51	39	76.4706	Yes	14	33	23.5
MD	8	8	100	Yes	73	20	46.5
MD	85	11	12.9412	Yes	68	38	53
MD	74	18	24.3243	Yes	50	42	46
MD	54	33	61.1111	Yes	17	21	19
MD	4	4	100	No
MD	7	7	100	Yes	66	48	57
MD	72	12	16.6667	Yes	38	63	50.5
MD	76	8	10.5263	No
MD	37	12	32.4324	No
MD	10	9	90	Yes	76	92	84
MD	28	22	78.5714	Yes	12	23	17.5
MD	41	39	95.122	No
MD	12	11	91.6667	Yes	64	84	74
MD	12	10	83.3333	Yes	37	41	39
MD	32	16	50	Yes	123	204	163.5
MD	29	7	24.1379	Yes	80	25	52.5
MD	32	20	62.5	Yes	36	47	41.5
MD	20	20	100	Yes	122	215	168.5
MD	14	14	100	Yes	15	28	21.5
MD	38	18	47.3684	Yes	36	47	41.5
MD	43	6	13.9535	No
MD	40	24	60	Yes	19	19	19
MD	12	8	66.6667	Yes	12	23	17.5
MD	32	32	100	Yes	26	20	23
MD	32	24	75	No
MD	36	17	47.2222	Yes	16	61	38.5
MD	20	12	60	Yes	15	28	21.5
MD	24	16	66.6667	Yes	64	84	74
MD	32	12	37.5	Yes	40	36	38
MD	21	6	28.5714	Yes	40	36	38
MD	60	18	30	Yes	146	126	136
MD	48	26	54.1667	Yes	27	14	20.5
MD	8	5	62.5	Yes	15	28	21.5
MD	1	1	100	Yes	70	127	98.5
MD	5	5	100	Yes	144	65	104.5
MD	1	1	100	No
MD	12	9	75	Yes	146	126	136
MD	34	23	67.6471	Yes	76	92	84
MD	35	33	94.2857	Yes	13	6	9.5
MD	56	11	19.6429	Yes	98	89	93.5
MD	10	8	80	Yes	40	36	38
MD	25	13	52	Yes	37	41	39
MD	17	13	76.4706	Yes	15	28	21.5
MD	15	14	93.3333	Yes	16	61	38.5
MD	38	34	89.4737	Yes	16	61	38.5
MD	59	6	10.1695	No
MD	20	11	55	Yes	59	86	72.5
MD	16	12	75	Yes	147	145	146
MD	15	15	100	Yes	15	28	21.5
MD	88	30	34.0909	Yes	1	2	1.5
MD	91	27	29.6703	Yes	39	12	25.5
MD	38	5	13.1579	Yes	20	22	21
MD	19	19	100	Yes	44	48	46
MD	26	15	57.6923	Yes	54	34	44
MD	25	19	76	Yes	16	15	15.5
MD	27	27	100	Yes	54	34	44
MD	37	11	29.7297	No
MD	29	25	86.2069	Yes	23	20	21.5
MD	1	1	100	No
MD	26	16	61.5385	No
MD	35	11	31.4286	Yes	153	126	139.5
MD	22	16	72.7273	Yes	38	69	53.5
MD	53	19	35.8491	Yes	118	152	135
MD	21	20	95.2381	Yes	100	86	93
MD	159	11	6.91824	Yes	79	163	121
MD	5	5	100	Yes	106	127	116.5
MD	52	26	50	Yes	23	20	21.5
MD	62	38	61.2903	Yes	11	27	19
MD	46	22	47.8261	Yes	172	110	141
MD	83	82	98.7952	Yes	16	15	15.5
MD	27	20	74.0741	Yes	42	32	37
MD	40	9	22.5	Yes	24	24	24
MD	24	19	79.1667	Yes	6	2	4
MD	23	19	82.6087	Yes	91	95	93
MD	1	1	100	Yes	93	59	76
MD	16	16	100	Yes	42	32	37
MD	24	20	83.3333	Yes	121	182	151.5
MD	37	21	56.7568	Yes	42	32	37
MD	24	24	100	Yes	23	20	21.5
MD	35	26	74.2857	Yes	1	3	2
MD	34	12	35.2941	No
MD	19	14	73.6842	Yes	23	20	21.5
MD	32	16	50	Yes	12	13	12.5
MD	10	10	100	Yes	172	110	141
MD	39	15	38.4615	Yes	54	34	44
MD	30	11	36.6667	Yes
MD	40	40	100	Yes	81	148	114.5
MD	17	17	100	Yes	76	35	55.5
MD	19	5	26.3158	Yes	36	47	41.5
MD	109	13	11.9266	Yes	224	143	183.5
MD	85	16	18.8235	Yes	36	47	41.5
MD	40	34	85	Yes	9	22	15.5
MD	6	5	83.3333	No
MD	42	21	50	Yes	22	43	32.5
MD	4	1	25	No
MD	15	15	100	No
MD	7	7	100	Yes	57	108	82.5
MD	43	33	76.7442	Yes	20	34	27
MD	13	4	30.7692	No
MD	37	15	40.5405	Yes	124	120	122
MD	41	20	48.7805	Yes	28	55	41.5
MD	12	7	58.3333	Yes	125	126	125.5
MD	51	21	41.1765	Yes	39	68	53.5
MD	54	5	9.25926	No
MD	98	29	29.5918	Yes	65	179	122
MD	60	5	8.33333	No
MD	89	8	8.98876	Yes	81	148	114.5
MD	48	35	72.9167	Yes	5	9	7
MD	44	4	9.09091	Yes	34	37	35.5
MD	57	14	24.5614	Yes	10	42	26
MD	60	35	58.3333	Yes	10	42	26
MD	54	5	9.25926	No
MD	56	17	30.3571	Yes	160	72	116
MD	28	14	50	Yes	125	126	125.5
MD	35	18	51.4286	Yes	28	55	41.5
MD	33	5	15.1515	Yes	182	150	166
MD	44	20	45.4545	Yes	354	349	351.5
MD	43	18	41.8605	Yes	10	42	26
MD	9	6	66.6667	No
MD	22	13	59.0909	Yes	102	129	115.5
MD	52	23	44.2308	Yes	34	37	35.5
MD	68	15	22.0588	Yes	101	93	97
MD	35	29	82.8571	No
MD	36	18	50	Yes	125	126	125.5
MD	41	25	60.9756	Yes	36	47	41.5
MD	84	4	4.7619	Yes	36	47	41.5
MD	27	25	92.5926	Yes	10	42	26
MD	10	6	60	Yes	57	108	82.5
MD	16	12	75	Yes	10	42	26
MD	15	13	86.6667	Yes	125	126	125.5
MD	1	1	100	Yes
MD	13	13	100	No
MD	4	4	100	No
MD	10	10	100	Yes
MD	1	1	100	Yes
MD	10	2	20	No
MD	27	4	14.8148	Yes
MD	37	3	8.10811	Yes
MD	6	6	100	No
MD	3	1	33.3333	No
MD	14	3	21.4286	No
MD	14	3	21.4286	No
MD	6	1	16.6667	No
MD	15	5	33.3333	Yes
MD	26	7	26.9231	Yes
MD	1	1	100	Yes
MD	10	10	100	No
MD	10	6	60	Yes
MD	2	0	0	No
MD	23	2	8.69565	Yes
MD	30	3	10	Yes
MD	21	5	23.8095	Yes
MD	1	1	100	Yes
MD	24	3	12.5	No
MD	22	3	13.6364	No
MD	10	1	10	No
MD	2	2	100	No
MD	6	6	100	Yes
MD	10	4	40	No
MD	3	3	100	Yes
MD	3	3	100	Yes
MD	4	2	50	No
MD	6	1	16.6667	No
MD	46	30	65.2174	Yes	43	34	38.5
MD	58	27	46.5517	Yes	7	11	9
MD	63	32	50.7937	Yes	3	2	2.5
MD	51	22	43.1373	Yes	53	65	59
MD	59	15	25.4237	Yes	97	112	104.5
MD	9	9	100	Yes	15	26	20.5
MD	66	10	15.1515	No
MD	69	18	26.087	Yes	114	113	113.5
MD	62	33	53.2258	Yes	10	54	32
MD	88	15	17.0455	Yes	31	22	26.5
MD	56	29	51.7857	Yes	62	106	84
MD	134	24	17.9104	Yes	62	106	84
MD	114	11	9.64912	Yes	70	71	70.5
MD	51	19	37.2549	Yes	126	116	121
MD	60	25	41.6667	Yes	53	65	59
MD	60	17	28.3333	Yes	116	51	83.5
MD	50	24	48	Yes
MD	7	7	100	Yes
MD	45	43	95.5556	Yes
MD	37	29	78.3784	Yes	14	21	17.5
MD	24	9	37.5	Yes	69	65	67
MD	55	3	5.45455	No
MD	33	17	51.5152	Yes	33	29	31
MD	87	26	29.8851	Yes	73	78	75.5
MD	62	44	70.9677	Yes	82	82	82
MD	28	9	32.1429	Yes	31	19	25
MD	36	25	69.4444	Yes	24	6	15
MD	55	26	47.2727	Yes	31	19	25
MD	46	24	52.1739	Yes	17	8	12.5
MD	34	12	35.2941	Yes	25	67	46
MD-MSc	13	13	100	Yes	10	14	12
MD	63	31	49.2063	Yes	37	52	44.5
MD	22	13	59.0909	Yes	28	34	31
MD	65	30	46.1538	Yes	10	14	12
MD	30	11	36.6667	Yes	73	78	75.5
MD	53	19	35.8491	Yes	21	12	16.5
MD	35	21	60	Yes	27	31	29
MD	28	10	35.7143	Yes	52	126	89
MD	15	10	66.6667	Yes	59	60	59.5
MD-MSc	31	15	48.3871	Yes	6	3	4.5
MD-MSc	41	31	75.6098	Yes	27	31	29
MD	35	19	54.2857	Yes	16	10	13
MD	50	16	32	Yes	87	81	84
MD	32	16	50	Yes	10	14	12
MD	59	41	69.4915	Yes	5	7	6
MD	31	12	38.7097	Yes	44	73	58.5
MD	29	24	82.7586	Yes	58	45	51.5
MD	37	25	67.5676	No
MD	39	17	43.5897	Yes	59	60	59.5
MD	22	15	68.1818	Yes	5	7	6
MD	31	12	38.7097	Yes	37	52	44.5
MD	25	16	64	Yes	80	40	60
MD	22	16	72.7273	Yes	60	125	92.5
MD-MSc	3	2	66.6667	Yes	41	48	44.5
MD	23	23	100	Yes	1	1	1
MD	25	14	56	No
MD	65	13	20	Yes	97	69	83
MD	29	16	55.1724	Yes	35	47	41
MD	35	14	40	Yes	55	75	65
MD	63	25	39.6825	Yes	61	94	77.5
MD-MBA	60	30	50	Yes	48	121	84.5
MD	37	26	70.2703	No
MD	31	13	41.9355	Yes	24	6	15
MD	13	12	92.3077	Yes	7	25	16
MD	48	20	41.6667	Yes	52	126	89
MD	22	21	95.4545	Yes	13	15	14
MD	26	15	57.6923	No
MD	26	21	80.7692	Yes	27	31	29
MD	29	19	65.5172	Yes	37	52	44.5
MD	28	12	42.8571	Yes	24	6	15
MD	26	12	46.1538	Yes
MD	40	14	35	Yes	106	24	65
MD	34	28	82.3529	Yes	8	16	12
MD-MSc	26	15	57.6923	Yes	47	23	35
MD	67	21	31.3433	Yes	109	84	96.5
MD-MSc	30	10	33.3333	Yes
MD	58	22	37.931	Yes	84	74	79
MD	33	29	87.8788	Yes	22	41	31.5
MD-PhD	45	21	46.6667	Yes	27	31	29
MD	25	8	32	Yes	44	73	58.5
MD	25	8	32	Yes	44	73	58.5
MD	25	8	32	Yes	44	73	58.5
MD-PhD	22	20	90.9091	Yes	33	29	31
MD-MSc	35	7	20	Yes	60	125	92.5
MD	47	20	42.5532	Yes	27	31	29
MD	40	20	50	Yes	3	4	3.5
MD	27	19	70.3704	Yes	31	19	25
MD-MSc	24	12	50	Yes	42	46	44
MD	62	18	29.0323	Yes	36	51	43.5
MD	21	9	42.8571	Yes	4	2	3
MD	39	15	38.4615	Yes	5	7	6
MD	34	31	91.1765	Yes	7	25	16
MD-PhD	30	14	46.6667	Yes	33	29	31
MD	22	18	81.8182	Yes	11	20	15.5
MD	31	20	64.5161	Yes	1	1	1
MD	31	13	41.9355	Yes	70	105	87.5
MD	12	9	75	Yes	26	33	29.5
MD	32	8	25	No
MD-MSc	59	6	10.1695	Yes	33	29	31
MD	52	7	13.4615	Yes	87	81	84
MD	33	14	42.4242	Yes	36	51	43.5
MD	69	9	13.0435	Yes	81	100	90.5
MD	85	39	45.8824	Yes	27	31	29
MD	47	12	25.5319	Yes	49	37	43
MD	78	32	41.0256	Yes	44	73	58.5
MD-MPH	83	4	4.81928	No
MD	26	14	53.8462	Yes	9	11	10
MD	23	15	65.2174	Yes	12	28	20
MD	32	14	43.75	Yes	7	25	16
MD	47	25	53.1915	Yes	18	22	20
MD	56	12	21.4286	Yes	46	61	53.5
MD-MPH	64	32	50	Yes	19	13	16
MD	30	9	30	Yes	69	65	67
MD	48	28	58.3333	Yes
MD	29	16	55.1724	Yes	24	6	15
MD	17	16	94.1176	Yes	18	22	20
MD	34	18	52.9412	Yes	93	123	108
MD	24	20	83.3333	Yes	13	15	14
MD	40	28	70	Yes	14	21	17.5
MD-MSc	33	19	57.5758	Yes	21	12	16.5
MD	32	23	71.875	Yes	3	4	3.5
MD	29	13	44.8276	Yes	42	46	44
MD	61	11	18.0328	Yes	111	43	77
MD	25	14	56	Yes
MD	30	24	80	Yes	8	16	12
MD	31	23	74.1935	Yes	8	16	12
MD	34	23	67.6471	Yes	14	21	17.5
MD	46	12	26.087	Yes	30	49	39.5
MD	31	25	80.6452	Yes	23	36	29.5
MD	33	12	36.3636	Yes	7	25	16
MD	21	15	71.4286	Yes	42	46	44
MD	23	18	78.2609	Yes	18	22	20
MD	47	10	21.2766	Yes	94	99	96.5
MD	38	38	100	Yes	42	46	44
MD	41	19	46.3415	Yes	33	29	31
MD	41	19	46.3415	Yes	33	29	31
MD	60	11	18.3333	No
MD	28	19	67.8571	Yes	5	7	6
MD	18	16	88.8889	Yes	20	9	14.5
MD	34	12	35.2941	Yes	30	49	39.5
MD	30	20	66.6667	Yes	7	25	16
MD	19	17	89.4737	Yes	7	25	16
MD-MSc	1	1	100	Yes	117	107	112
MD-PhD	16	8	50	Yes	18	22	20
MD	23	16	69.5652	Yes	3	4	3.5
MD	22	20	90.9091	Yes	10	14	12
MD	51	27	52.9412	Yes	35	47	41
MD	15	13	86.6667	Yes	4	2	3
MD	26	8	30.7692	Yes	105	143	124
MD	88	18	20.4545	Yes	66	103	84.5
MD	26	19	73.0769	Yes	25	67	46
MD	10	3	30	Yes	138	102	120
MD	43	33	76.7442	Yes	12	28	20
MD	78	25	32.0513	Yes	11	20	15.5
MD	36	23	63.8889	Yes	59	60	59.5
MD	33	22	66.6667	Yes	4	2	3
MD	41	12	29.2683	Yes	64	50	57
MD	59	24	40.678	Yes	73	78	75.5
MD	97	52	53.6082	Yes	25	67	46
MD	39	22	56.4103	Yes
MD	51	16	31.3725	Yes	83	38	60.5
MD	20	19	95	Yes	5	7	6
MD	20	15	75	Yes	24	6	15
MD-MPH	35	11	31.4286	Yes	128	124	126
MD	45	31	68.8889	Yes	4	2	3
MD	27	16	59.2593	Yes	44	73	58.5
MD	35	19	54.2857	Yes	7	25	16
MD-MSc	27	11	40.7407	Yes	10	14	12
MD	41	33	80.4878	Yes	31	19	25
MD	29	14	48.2759	Yes	30	49	39.5
MD	26	17	65.3846	Yes	11	20	15.5
MD-MBA	26	14	53.8462	Yes	26	33	29.5
MD	42	19	45.2381	Yes	29	56	42.5
MD-MSc	74	4	5.40541	Yes	94	99	96.5
MD	66	4	6.06061	Yes	86	66	76
MD	20	12	60	Yes	105	143	124
MD-MSc	37	19	51.3514	Yes	29	56	42.5
MD	51	24	47.0588	Yes
MD	7	6	85.7143	Yes	83	38	60.5
MD	37	26	70.2703	Yes	7	25	16
MD	59	5	8.47458	Yes	61	94	77.5
MD	26	6	23.0769	Yes	52	126	89
MD	41	32	78.0488	Yes	25	67	46
MD	10	3	30	Yes	89	76	82.5
MD	29	19	65.5172	Yes	35	47	41
MD	35	26	74.2857	Yes	128	124	126
MD-PhD	55	17	30.9091	Yes	6	3	4.5
MD	1	1	100	Yes	68	68	68
MD	25	15	60	Yes	12	28	20
MD	40	12	30	Yes	62	59	60.5
MD	20	18	90	Yes	42	46	44
MD-MBA	12	11	91.6667	Yes	14	21	17.5
MD	23	19	82.6087	No
MD	52	8	15.3846	Yes	133	133	133
MD	19	14	73.6842	Yes	10	14	12
MD-MPH	28	17	60.7143	Yes	3	4	3.5
MD	26	12	46.1538	Yes	128	124	126
MD	26	16	61.5385	Yes	8	16	12
MD	38	11	28.9474	Yes	81	100	90.5
MD	47	14	29.7872	Yes	114	97	105.5
MD	39	18	46.1538	Yes	21	12	16.5
MD	26	14	53.8462	Yes	68	68	68
MD	28	24	85.7143	Yes	4	2	3
MD	35	19	54.2857	Yes	3	4	3.5
MD	32	9	28.125	Yes	104	118	111
MD	36	17	47.2222	Yes	22	41	31.5
MD-MPH	50	23	46	Yes	23	36	29.5
MD	55	19	34.5455	Yes	44	73	58.5
MD	26	16	61.5385	Yes	4	2	3
MD	43	25	58.1395	Yes	22	41	31.5
MD	2	2	100	No
MD	45	1	2.22222	Yes	42	46	44
MD	41	18	43.9024	Yes	17	8	12.5
MD	26	4	15.3846	Yes	80	40	60
MD	30	15	50	Yes	22	41	31.5
MD	126	5	3.96825	Yes	161	79	120
MD	55	19	34.5455	Yes	58	45	51.5
MD	6	4	66.6667	Yes	16	10	13
MD-MSc	73	3	4.10959	Yes	76	63	69.5
MD	21	9	42.8571	Yes	12	28	20
MD	22	16	72.7273	Yes	8	16	12
MD	3	3	100	Yes	117	107	112
MD	36	19	52.7778	Yes	5	7	6
MD	17	9	52.9412	Yes	101	114	107.5
MD-MSc	31	21	67.7419	Yes	12	28	20
MD-MSc	24	6	25	Yes	80	40	60
MD-MSc	1	1	100	No
MD	34	17	50	Yes	26	33	29.5
MD	57	6	10.5263	Yes	38	18	28
MD	14	14	100	Yes	12	28	20
MD	33	26	78.7879	No
MD	123	9	7.31707	No
MD-PhD	29	21	72.4138	Yes	33	29	31
MD	33	20	60.6061	Yes	59	60	59.5
MD	37	23	62.1622	Yes	13	15	14
MD	38	32	84.2105	Yes	3	4	3.5
MD	9	7	77.7778	Yes	48	121	84.5
MD	29	13	44.8276	Yes
MD-PhD	44	20	45.4545	Yes	106	24	65
MD	41	33	80.4878	Yes	59	60	59.5
MD-PhD	58	17	29.3103	Yes	4	2	3
MD	40	20	50	Yes	64	50	57
MD	66	8	12.1212	No
MD	30	24	80	Yes	21	12	16.5
MD	16	9	56.25	Yes	105	143	124
MD	19	15	78.9474	No
MD	38	20	52.6316	Yes	8	16	12
MD	50	12	24	Yes	58	45	51.5
MD	40	22	55	Yes
MD	30	22	73.3333	Yes	4	2	3
MD	15	15	100	Yes	18	22	20
MD	5	5	100	Yes	18	22	20
MD	54	16	29.6296	Yes
MD	49	18	36.7347	Yes	73	78	75.5
MD	50	28	56	Yes	73	78	75.5
MD	73	44	60.274	Yes	55	75	65
MD	19	12	63.1579	Yes	28	44	36
MD	12	11	91.6667	Yes	6	14	10
MD	16	5	31.25	Yes	21	57	39
MD	27	23	85.1852	Yes	3	3	3
MD	29	27	93.1034	Yes	9	8	8.5
MD-PhD	24	13	54.1667	Yes	4	4	4
MD	42	24	57.1429	Yes	30	32	31
MD	12	9	75	Yes	4	4	4
MD	30	24	80	Yes	10	12	11
MD-PhD	10	7	70	Yes	16	19	17.5
MD	28	21	75	Yes	11	10	10.5
MD-PhD	20	16	80	Yes	10	12	11
MD	28	21	75	Yes	24	21	22.5
MD	36	18	50	Yes	54	26	40
MD	43	8	18.6047	Yes	24	21	22.5
MD-PhD	27	24	88.8889	Yes	4	4	4
MD	18	16	88.8889	Yes	24	21	22.5
MD	9	7	77.7778	Yes	28	44	36
MD	19	19	100	Yes	6	14	10
MD	41	18	43.9024	Yes	68	37	52.5
MD-PhD	21	18	85.7143	Yes	1	2	1.5
MD-MSc	20	19	95	Yes	6	14	10
MD	29	28	96.5517	Yes	12	5	8.5
MD	21	7	33.3333	Yes	15	11	13
MD	4	1	25	No
MD	20	18	90	Yes	17	16	16.5
MD	23	20	86.9565	Yes	1	2	1.5
MD	22	21	95.4545	Yes	3	3	3
MD	33	31	93.9394	Yes	1	2	1.5
MD	15	11	73.3333	Yes	41	55	48
MD	26	21	80.7692	Yes	13	20	16.5
MD	29	11	37.931	Yes	47	63	55
MD	52	36	69.2308	Yes	29	25	27
MD	19	15	78.9474	Yes	11	10	10.5
MD	34	17	50	Yes
MD	35	18	51.4286	Yes
MD	36	17	47.2222	Yes
MD	36	17	47.2222	Yes
MD	107	5	4.6729	Yes	40	19	29.5
MD	100	13	13	Yes	50	95	72.5
MD	101	5	4.9505	Yes	9	5	7
MD	114	6	5.26316	No
MD	110	10	9.09091	Yes	77	83	80
MD	82	9	10.9756	Yes	48	52	50
MD	67	15	22.3881	Yes	12	17	14.5
MD	102	12	11.7647	Yes	109	104	106.5
MD	107	7	6.54206	No
MD	60	15	25	Yes	33	37	35
MD	84	7	8.33333	Yes	63	85	74
MD	114	17	14.9123	Yes	48	52	50
MD	110	12	10.9091	Yes	69	60	64.5
MD	117	8	6.83761	Yes	45	102	73.5
MD	119	7	5.88235	Yes	86	89	87.5
MD	117	7	5.98291	Yes	22	46	34
MD	28	28	100	Yes	7	18	12.5
MD	105	20	19.0476	Yes	2	2	2
MD	87	10	11.4943	No
MD	110	14	12.7273	Yes	17	12	14.5
MD	84	8	9.52381	Yes	102	53	77.5
MD	13	13	100	Yes	54	115	84.5
MD	116	11	9.48276	No
MD	112	12	10.7143	Yes	85	23	54
MD	100	3	3	Yes	13	22	17.5
MD-PhD	109	9	8.25688	Yes	131	70	100.5
MD	99	20	20.202	Yes
MD	119	15	12.605	Yes	5	10	7.5
MD	117	8	6.83761	Yes	22	46	34
MD	74	11	14.8649	Yes	37	64	50.5
MD	41	11	26.8293	Yes	6	7	6.5
MD	119	10	8.40336	Yes	106	82	94
MD	112	11	9.82143	Yes	60	40	50
MD	88	10	11.3636	Yes	13	22	17.5
MD	110	34	30.9091	Yes	7	18	12.5
MD	58	8	13.7931	Yes	19	57	38
MD	91	7	7.69231	Yes	84	108	96
MD	80	5	6.25	Yes	31	35	33
MD	119	10	8.40336	Yes	22	46	34
MD	15	15	100	Yes	61	51	56
MD	99	7	7.07071	Yes	82	106	94
MD	119	39	32.7731	Yes	14	33	23.5
MD	85	5	5.88235	Yes	17	12	14.5
MD	103	11	10.6796	Yes	111	68	89.5
MD	105	4	3.80952	Yes	57	49	53
MD	68	9	13.2353	Yes	53	93	73
MD	106	6	5.66038	Yes	83	43	63
MD	68	12	17.6471	Yes	3	6	4.5
MD	119	18	15.1261	Yes	26	31	28.5
MD	76	7	9.21053	Yes	28	73	50.5
MD	100	6	6	Yes	68	71	69.5
MD	111	12	10.8108	Yes	89	48	68.5
MD	110	13	11.8182	Yes	82	106	94
MD-MPH	118	19	16.1017	Yes	4	1	2.5
MD-MSc	38	2	5.26316	Yes	65	27	46
MD-MSc	46	5	10.8696	No
MD	110	14	12.7273	Yes	7	18	12.5
MD-MSc	12	8	66.6667	Yes	99	79	89
MD	101	15	14.8515	Yes	70	63	66.5
MD-PhD	118	11	9.32203	No
MD	73	7	9.58904	No
MD	8	8	100	Yes	58	26	42
MD-PhD	53	8	15.0943	Yes	58	26	42
MD	109	39	35.7798	Yes	3	6	4.5
MD	25	8	32	Yes	10	4	7
MD-MSc	109	15	13.7615	Yes	9	5	7
MD	108	20	18.5185	Yes	15	36	25.5
MD	104	7	6.73077	Yes	70	63	66.5
MD	91	4	4.3956	No
MD	118	2	1.69492	No
MD	106	11	10.3774	Yes	62	20	41
MD	108	5	4.62963	No
MD	119	10	8.40336	Yes	39	66	52.5
MD	119	7	5.88235	No
MD	69	8	11.5942	Yes	30	44	37
MD	93	17	18.2796	Yes	75	42	58.5
MD	110	5	4.54545	No
MD	113	5	4.42478	Yes	53	93	73
MD-MBA	80	11	13.75	Yes
MD	6	6	100	Yes	61	51	56
MD	2	1	50	Yes	48	52	50
MD-MSc	78	5	6.41026	No
MD-MSc	118	10	8.47458	No
MD	51	7	13.7255	Yes	51	8	29.5
MD	51	7	13.7255	Yes	51	8	29.5
MD	118	4	3.38983	Yes	99	79	89
MD	4	4	100	Yes	106	82	94
MD	43	23	53.4884	No
MD	58	27	46.5517	Yes	84	51	67.5
MD	29	22	75.8621	Yes	44	7	25.5
MD	29	16	55.1724	Yes	36	40	38
MD	30	20	66.6667	Yes	95	84	89.5
MD-MSc	51	28	54.902	Yes	150	141	145.5
MD-MSc	45	27	60	Yes	29	93	61
MD	24	20	83.3333	Yes	27	16	21.5
MD	51	10	19.6078	Yes	37	55	46
MD	76	8	10.5263	Yes	107	137	122
MD-MSc	54	50	92.5926	Yes	8	44	26
MD	43	8	18.6047	Yes	18	24	21
MD	7	7	100	No
MD	30	13	43.3333	Yes	31	47	39
MD	91	20	21.978	No
MD	11	11	100	Yes	72	127	99.5
MD	55	35	63.6364	Yes	13	128	70.5
MD	45	15	33.3333	Yes	122	100	111
MD	43	12	27.907	Yes	27	16	21.5
MD-MSc	50	9	18	No
MD	1	1	100	Yes	80	53	66.5
MD	3	3	100	Yes	141	158	149.5
MD	32	22	68.75	Yes	141	158	149.5
MD	22	22	100	Yes	12	1	6.5
MD	51	33	64.7059	Yes	36	40	38
MD-MSc	37	11	29.7297	Yes	45	86	65.5
MD-MPH	44	8	18.1818	Yes	8	44	26
MD	41	16	39.0244	Yes	30	19	24.5
MD	48	27	56.25	Yes	122	100	111
MD-MSc	66	8	12.1212	No
MD	28	8	28.5714	No
MD	31	20	64.5161	Yes	45	86	65.5
MD	26	26	100	Yes	150	141	145.5
MD-MPH	37	22	59.4595	Yes	3	5	4
MD	49	21	42.8571	Yes	197	170	183.5
MD	51	15	29.4118	No
MD-MPH	33	29	87.8788	Yes	42	10	26
MD	31	24	77.4194	Yes	50	4	27
MD	64	35	54.6875	Yes	150	141	145.5
MD	29	26	89.6552	Yes	95	84	89.5
MD	49	27	55.102	Yes	125	163	144
MD	33	29	87.8788	Yes	15	2	8.5
MD	43	32	74.4186	Yes	55	82	68.5
MD	68	28	41.1765	Yes	44	7	25.5
MD	60	10	16.6667	Yes	181	75	128
MD	28	24	85.7143	Yes	15	2	8.5
MD	23	21	91.3043	Yes	55	82	68.5
MD	72	35	48.6111	Yes	16	78	47
MD	42	17	40.4762	No
MD	25	22	88	Yes	21	6	13.5
MD	103	23	22.3301	Yes	82	94	88
MD	7	7	100	No
MD	47	29	61.7021	Yes	40	8	24
MD	75	8	10.6667	No
MD-MSc	25	18	72	Yes	96	129	112.5
MD	34	25	73.5294	Yes
MD	33	26	78.7879	Yes	16	78	47
MD	42	33	78.5714	Yes	2	9	5.5
MD	73	17	23.2877	Yes	16	78	47
MD	33	16	48.4848	Yes	132	85	108.5
MD	45	22	48.8889	Yes	43	49	46
MD	15	12	80	Yes	45	86	65.5
MD	18	15	83.3333	Yes	119	72	95.5
MD	17	11	64.7059	Yes	77	31	54
MD	24	14	58.3333	Yes	63	23	43
MD	21	4	19.0476	No
MD	31	25	80.6452	Yes	146	152	149
MD	35	13	37.1429	Yes	106	102	104
MD	27	14	51.8519	Yes	158	145	151.5
MD	88	16	18.1818	No
MD	30	22	73.3333	No
MD	28	16	57.1429	Yes	111	97	104
MD	50	12	24	Yes	60	20	40
MD-MPH	66	41	62.1212	Yes	3	5	4
MD	61	19	31.1475	Yes	132	85	108.5
MD	56	42	75	Yes	37	55	46
MD	41	17	41.4634	Yes	160	216	188
MD	44	12	27.2727	Yes	89	27	58
MD	119	5	4.20168	No
MD	68	2	2.94118	Yes	87	109	98
MD	35	24	68.5714	Yes
MD	30	17	56.6667	Yes	11	29	20
MD	29	8	27.5862	Yes	25	67	46
MD	35	15	42.8571	Yes	3	5	4
MD	57	10	17.5439	Yes	194	166	180
MD	36	12	33.3333	Yes	243	229	236
MD-MSc	35	6	17.1429	No
MD	41	20	48.7805	Yes	174	111	142.5
MD	39	33	84.6154	Yes	90	101	95.5
MD	35	21	60	Yes	128	65	96.5
MD-MSc	52	19	36.5385	Yes	44	7	25.5
MD	45	15	33.3333	Yes	91	161	126
MD	32	15	46.875	Yes	91	161	126
MD	37	17	45.9459	Yes	160	216	188
MD	27	26	96.2963	Yes	1	39	20
MD	29	20	68.9655	Yes	2	9	5.5
MD-PhD	54	22	40.7407	Yes	15	2	8.5
MD	61	18	29.5082	Yes	160	216	188
MD	39	34	87.1795	No
MD	19	11	57.8947	Yes	41	15	28
MD	20	17	85	Yes	12	1	6.5
MD	56	12	21.4286	Yes	67	130	98.5
MD	38	32	84.2105	Yes	128	65	96.5
MD	11	9	81.8182	No
MD	32	12	37.5	Yes	67	130	98.5
MD	55	29	52.7273	Yes	30	19	24.5
MD	37	12	32.4324	Yes	40	8	24
MD	37	34	91.8919	Yes	18	24	21
MD	72	23	31.9444	Yes	141	158	149.5
MD	55	20	36.3636	Yes	48	68	58
MD	97	4	4.12371	No
MD	95	15	15.7895	Yes	106	102	104
MD	56	21	37.5	Yes	88	32	60
MD	23	11	47.8261	No
MD	24	19	79.1667	Yes	2	9	5.5
MD	42	37	88.0952	Yes	55	82	68.5
MD	57	45	78.9474	Yes	23	12	17.5
MD	31	20	64.5161	Yes	19	17	18
MD	44	9	20.4545	Yes	77	31	54
MD	21	11	52.381	Yes	79	41	60
MD	54	13	24.0741	Yes	125	163	144
MD	40	20	50	Yes	10	62	36
MD	35	23	65.7143	Yes	7	18	12.5
MD	100	19	19	Yes	116	81	98.5
MD-MSc	53	28	52.8302	Yes	18	24	21
MD	38	12	31.5789	Yes	23	12	17.5
MD	42	21	50	Yes	35	99	67
MD	17	11	64.7059	Yes	1	39	20
MD	42	28	66.6667	Yes	76	73	74.5
MD	64	11	17.1875	Yes	190	169	179.5
MD	37	10	27.027	Yes	129	203	166
MD	57	8	14.0351	Yes	101	80	90.5
MD-MPH	79	15	18.9873	Yes	19	17	18
MD	36	13	36.1111	Yes	28	131	79.5
MD-MSc	16	11	68.75	No
MD	29	26	89.6552	Yes	3	5	4
MD	61	7	11.4754	Yes
MD	63	14	22.2222	Yes	72	127	99.5
MD-MPH	122	7	5.7377	Yes	92	22	57
MD	37	27	72.973	Yes	15	2	8.5
MD	4	4	100	Yes	41	15	28
MD	60	43	71.6667	Yes	8	44	26
MD	58	16	27.5862	Yes
MD	33	2	6.06061	No
MD-MPH	33	22	66.6667	Yes	1	39	20
MD	27	19	70.3704	Yes	55	82	68.5
MD	30	28	93.3333	Yes	4	3	3.5
MD	31	24	77.4194	Yes
MD-PhD	41	14	34.1463	Yes	45	86	65.5
MD	41	8	19.5122	Yes	83	28	55.5
MD	67	20	29.8507	Yes	144	164	154
MD	35	17	48.5714	Yes	88	32	60
MD	17	17	100	Yes	4	3	3.5
MD	34	19	55.8824	Yes	56	43	49.5
MD	17	15	88.2353	Yes	29	93	61
MD	46	30	65.2174	Yes	16	78	47
MD	73	26	35.6164	Yes	55	82	68.5
MD-MPH	60	22	36.6667	Yes	92	22	57
MD-MBA	28	27	96.4286	Yes	2	9	5.5
MD	37	15	40.5405	Yes
MD	43	18	41.8605	Yes
MD-MSc	30	20	66.6667	Yes	11	29	20
MD	25	25	100	Yes	7	18	12.5
MD	51	19	37.2549	Yes	105	134	119.5
MD-MSc	46	31	67.3913	Yes	43	49	46
MD	31	26	83.871	Yes	1	39	20
MD	58	11	18.9655	Yes	62	87	74.5
MD	40	23	57.5	Yes	110	98	104
MD-MSc	40	11	27.5	Yes	141	158	149.5
MD	45	12	26.6667	Yes	87	109	98
MD	57	7	12.2807	No
MD	8	5	62.5	No
MD	29	18	62.069	Yes	71	69	70
MD	51	7	13.7255	Yes	108	144	126
MD	36	10	27.7778	Yes	50	4	27
MD	23	12	52.1739	Yes	1	39	20
MD	47	29	61.7021	No
MD	34	8	23.5294	Yes	111	97	104
MD	27	21	77.7778	Yes	121	133	127
MD-MSc	39	32	82.0513	Yes	6	46	26
MD	41	12	29.2683	Yes	16	78	47
MD-MSc	87	6	6.89655	Yes	132	85	108.5
MD	84	24	28.5714	Yes	91	161	126
MD	37	31	83.7838	Yes	7	18	12.5
MD	38	19	50	Yes	94	45	69.5
MD-MSc	56	14	25	Yes	103	57	80
MD	60	8	13.3333	Yes	37	55	46
MD-MPH	34	28	82.3529	Yes	12	1	6.5
MD	102	11	10.7843	Yes
MD	32	23	71.875	Yes	22	21	21.5
MD	27	20	74.0741	Yes	6	46	26
MD	75	30	40	Yes
MD	34	12	35.2941	Yes	116	81	98.5
MD	14	14	100	Yes	23	12	17.5
MD	45	17	37.7778	Yes
MD	37	11	29.7297	Yes
MD-MSc	76	6	7.89474	Yes	264	234	249
MD	32	10	31.25	Yes
MD	33	26	78.7879	Yes	31	47	39
MD-MPH	51	40	78.4314	Yes	18	24	21
MD	37	10	27.027	Yes	221	232	226.5
MD	25	15	60	Yes	23	12	17.5
MD	56	5	8.92857	Yes	115	70	92.5
MD	11	3	27.2727	No
MD	38	24	63.1579	Yes	23	12	17.5
MD	47	13	27.6596	Yes	45	86	65.5
MD	33	18	54.5455	Yes	16	78	47
MD	27	22	81.4815	Yes	36	40	38
MD-MSc	52	12	23.0769	Yes	56	43	49.5
MD-PhD	50	4	8	No
MD-MPH	25	16	64	Yes	16	78	47
MD	46	23	50	Yes	92	22	57
MD	62	21	33.871	Yes	53	36	44.5
MD	44	16	36.3636	No
MD	29	21	72.4138	Yes	22	21	21.5
MD	30	23	76.6667	Yes	1	39	20
MD	21	11	52.381	Yes	40	8	24
MD	41	21	51.2195	Yes
MD	38	35	92.1053	Yes	1	39	20
MD-MPH	78	22	28.2051	Yes	14	14	14
MD	35	14	40	Yes	48	68	58
MD	48	5	10.4167	No
MD	32	13	40.625	Yes	94	45	69.5
MD	74	24	32.4324	Yes	244	235	239.5
MD	69	14	20.2899	Yes	74	125	99.5
MD	69	14	20.2899	Yes	74	125	99.5
MD	47	14	29.7872	Yes	62	87	74.5
MD	28	7	25	No
MD-MPH	20	10	50	Yes	115	70	92.5
MD	30	18	60	Yes	110	98	104
MD	46	18	39.1304	Yes	39	13	26
MD	46	33	71.7391	Yes	78	88	83
MD	39	17	43.5897	Yes	23	12	17.5
MD	43	9	20.9302	Yes	24	35	29.5
MD	65	16	24.6154	Yes	25	67	46
MD-MPH	84	16	19.0476	Yes	84	51	67.5
MD	64	14	21.875	Yes	13	128	70.5
MD	42	15	35.7143	Yes	69	50	59.5
MD	42	32	76.1905	Yes	6	46	26
MD	61	14	22.9508	Yes	24	35	29.5
MD	31	29	93.5484	Yes	6	46	26
MD-PhD	12	8	66.6667	Yes	50	4	27
MD	29	23	79.3103	Yes	23	12	17.5
MD	27	20	74.0741	Yes	42	10	26
MD	42	22	52.381	Yes	150	141	145.5
MD	32	29	90.625	Yes	160	216	188
MD	86	16	18.6047	Yes	25	67	46
MD	22	22	100	Yes	24	35	29.5
MD-MPH	75	26	34.6667	Yes	17	26	21.5
MD	31	10	32.2581	Yes	83	28	55.5
MD	53	25	47.1698	Yes	33	42	37.5
MD	61	12	19.6721	Yes	181	75	128
MD	30	28	93.3333	Yes
MD	21	16	76.1905	Yes	189	77	133
MD	105	17	16.1905	Yes	132	85	108.5
MD	24	9	37.5	No
MD	45	28	62.2222	Yes	202	139	170.5
MD-MPH	52	23	44.2308	Yes	42	10	26
MD	28	25	89.2857	No
MD	87	13	14.9425	No
MD	34	26	76.4706	Yes	13	128	70.5
MD	38	14	36.8421	Yes	85	30	57.5
MD	67	13	19.403	Yes	86	156	121
MD	41	25	60.9756	Yes	25	67	46
MD	37	14	37.8378	No
MD	34	29	85.2941	Yes	5	25	15
MD-MSc	86	13	15.1163	Yes	149	172	160.5
MD	41	16	39.0244	Yes	104	135	119.5
MD	93	4	4.30108	No
MD	63	22	34.9206	Yes	110	98	104
MD	58	28	48.2759	Yes	103	57	80
MD-MSc	15	4	26.6667	No
MD	6	6	100	Yes	156	92	124
MD	23	20	86.9565	Yes	30	19	24.5
MD-MPH	46	20	43.4783	Yes	92	22	57
MD	39	10	25.641	Yes	103	57	80
MD	69	15	21.7391	Yes	17	26	21.5
MD	28	18	64.2857	Yes	150	141	145.5
MD	53	27	50.9434	Yes	15	2	8.5
MD-MBA	25	7	28	No
MD	40	14	35	Yes	104	135	119.5
MD	27	17	62.963	Yes	22	21	21.5
MD	207	4	1.93237	Yes
MD	60	30	50	Yes	150	141	145.5
MD	49	29	59.1837	Yes	72	127	99.5
MD	35	14	40	Yes	60	20	40
MD	38	27	71.0526	Yes	31	47	39
MD	54	10	18.5185	Yes	208	108	158
MD-MSc	25	13	52	Yes	39	13	26
MD	45	8	17.7778	Yes	98	211	154.5
MD	44	37	84.0909	Yes	11	29	20
MD	30	14	46.6667	Yes	25	67	46
MD	36	27	75	Yes	10	62	36
MD	30	23	76.6667	Yes	71	69	70
MD	78	12	15.3846	Yes	87	109	98
MD	70	10	14.2857	Yes	86	156	121
MD	19	19	100	Yes	38	66	52
MD-MPH	62	11	17.7419	Yes	89	27	58
MD	34	20	58.8235	Yes	1	39	20
MD-MPH	56	15	26.7857	Yes	48	68	58
MD	26	13	50	Yes	85	30	57.5
MD-MSc	27	7	25.9259	Yes	181	75	128
MD	38	23	60.5263	Yes	75	119	97
MD	30	23	76.6667	Yes	31	47	39
MD-MPH	45	40	88.8889	Yes	17	26	21.5
MD	45	7	15.5556	Yes	54	173	113.5
MD	2	1	50	No
MD	22	20	90.9091	Yes
MD	21	20	95.2381	Yes	15	2	8.5
MD	43	26	60.4651	Yes	5	25	15
MD	37	34	91.8919	Yes	6	46	26
MD	46	17	36.9565	Yes	62	87	74.5
MD	1	1	100	Yes	99	165	132
MD	32	24	75	Yes	2	9	5.5
MD	30	11	36.6667	Yes	39	13	26
MD	42	11	26.1905	Yes	168	142	155
MD	67	33	49.2537	Yes	79	41	60
MD	16	15	93.75	Yes	108	144	126
MD	125	8	6.4	Yes	178	206	192
MD	29	26	89.6552	Yes	3	5	4
MD-MPH	54	21	38.8889	Yes	127	143	135
MD	65	12	18.4615	Yes	44	7	25.5
MD	38	19	50	Yes	44	7	25.5
MD	26	9	34.6154	Yes	46	74	60
MD-MSc	45	11	24.4444	Yes	104	135	119.5
MD	35	16	45.7143	Yes	178	206	192
MD	24	16	66.6667	Yes	34	52	43
MD	28	10	35.7143	Yes	157	33	95
MD	103	8	7.76699	Yes	256	116	186
MD	41	3	7.31707	No
MD-MPH	33	29	87.8788	No
MD	25	22	88	Yes	26	54	40
MD	33	30	90.9091	Yes	30	19	24.5
MD	22	19	86.3636	Yes	50	4	27
MD-MSc	31	25	80.6452	Yes	4	3	3.5
MD	22	11	50	Yes
MD	23	5	21.7391	Yes	104	135	119.5
MD	46	22	47.8261	Yes	24	35	29.5
MD-MSc	26	3	11.5385	No
MD	33	15	45.4545	Yes	1	39	20
MD	32	11	34.375	Yes	107	137	122
MD	25	15	60	Yes
MD	29	15	51.7241	Yes	17	26	21.5
MD	63	12	19.0476	No
MD	52	39	75	No
MD	63	28	44.4444	Yes	146	152	149
MD	31	17	54.8387	Yes	91	161	126
MD	78	27	34.6154	Yes	39	13	26
MD	57	22	38.5965	Yes	202	139	170.5
MD	43	19	44.186	Yes	13	128	70.5
MD	62	18	29.0323	Yes	29	93	61
MD	46	36	78.2609	Yes	10	62	36
MD	114	6	5.26316	Yes	74	125	99.5
MD	51	12	23.5294	Yes	231	277	254
MD	38	8	21.0526	Yes	60	20	40
MD	41	14	34.1463	Yes	115	70	92.5
MD	40	13	32.5	Yes	8	44	26
MD	56	15	26.7857	Yes	85	30	57.5
MD	33	22	66.6667	Yes	146	152	149
MD	34	11	32.3529	Yes	49	96	72.5
MD	8	8	100	Yes	140	147	143.5
MD	43	23	53.4884	Yes	83	28	55.5
MD	28	12	42.8571	No
MD	78	11	14.1026	Yes	256	116	186
MD	30	14	46.6667	Yes	41	15	28
MD	79	8	10.1266	No
MD	42	19	45.2381	Yes	26	54	40
MD	37	32	86.4865	Yes	41	15	28
MD	44	15	34.0909	Yes	86	156	121
MD	57	16	28.0702	Yes	129	203	166
MD	45	21	46.6667	Yes
MD	10	10	100	Yes	16	78	47
MD	36	28	77.7778	Yes	45	86	65.5
MD	124	30	24.1935	Yes	116	81	98.5
MD	23	19	82.6087	Yes	16	78	47
MD-MPH	45	23	51.1111	Yes	120	56	88
MD	35	16	45.7143	Yes	41	15	28
MD	21	17	80.9524	Yes	45	86	65.5
MD	30	22	73.3333	Yes	12	1	6.5
MD	39	20	51.2821	Yes	178	206	192
MD	11	11	100	No
MD	46	17	36.9565	Yes	84	51	67.5
MD	14	13	92.8571	Yes	169	138	153.5
MD	28	27	96.4286	Yes	17	26	21.5
MD	15	2	13.3333	No
MD	15	2	13.3333	No
MD	50	12	24	Yes	40	8	24
MD	27	5	18.5185	Yes	197	170	183.5
MD	52	9	17.3077	Yes	171	64	117.5
MD	62	37	59.6774	Yes	31	47	39
MD	67	20	29.8507	Yes	37	55	46
MD	81	23	28.3951	Yes	37	55	46
MD	34	26	76.4706	Yes
MD	25	14	56	Yes
MD	30	15	50	Yes	29	93	61
MD	9	8	88.8889	Yes	135		135
MD-MSc	27	21	77.7778	Yes	88		88
MD-MPH	27	17	62.963	No
MD	21	21	100	Yes	29		29
MD	20	18	90	Yes	159		159
MD	30	15	50	Yes	385		385
MD	24	15	62.5	Yes	142		142
MD	16	13	81.25	Yes	126		126
MD	18	17	94.4444	Yes	12		12
MD	6	6	100	Yes	106		106
MD	8	6	75	Yes	47		47
MD-MSc	31	26	83.871	Yes	237		237
MD	20	16	80	Yes	72		72
MD	23	11	47.8261	Yes	223		223
MD	16	14	87.5	Yes	29		29
MD	25	23	92	Yes	236		236
MD	19	12	63.1579	Yes	55		55
MD	18	16	88.8889	Yes	25		25
MD	30	25	83.3333	Yes	75		75
MD	31	19	61.2903	Yes	111		111
MD	15	9	60	Yes	477		477
MD	29	19	65.5172	Yes	95		95
MD	21	14	66.6667	Yes	58		58
MD	20	9	45	Yes	250		250
MD	51	28	54.902	Yes	181		181
MD	12	12	100	Yes	125		125
MD	14	14	100	Yes	64		64
MD	35	17	48.5714	Yes	2		2
MD	28	25	89.2857	Yes	183		183
MD	53	11	20.7547	Yes	63		63
MD-MSc	19	14	73.6842	Yes	29		29
MD-PhD	6	5	83.3333	No
MD	25	14	56	Yes	174		174
MD	39	14	35.8974	Yes	330		330
MD	18	16	88.8889	Yes	174		174
MD	67	17	25.3731	Yes	334		334
MD	22	10	45.4545	No
MD	10	10	100	Yes
MD	57	19	33.3333	Yes	214		214
MD	41	30	73.1707	Yes	66		66
MD	14	14	100	Yes	20		20
MD	28	14	50	No
MD-MSc	17	17	100	Yes	35		35
MD	10	8	80	No
MD	13	12	92.3077	Yes	664		664
MD	30	26	86.6667	No
MD-MPH	24	22	91.6667	Yes	453		453
MD	56	14	25	Yes	205		205
MD	13	13	100	Yes	39		39
MD	22	18	81.8182	Yes	119		119
MD	19	14	73.6842	No
MD	17	17	100	Yes	98		98
MD	12	12	100	No
MD	30	13	43.3333	Yes
MD	20	7	35	Yes	138		138
MD	15	15	100	Yes	15		15
MD	28	18	64.2857	Yes	6		6
MD	41	18	43.9024	Yes	212		212
MD	18	10	55.5556	Yes	633		633
MD	18	14	77.7778	Yes	29		29
MD	20	2	10	No
MD	14	12	85.7143	Yes	13		13
MD	35	17	48.5714	Yes
MD	25	12	48	Yes	23		23
MD	24	17	70.8333	Yes
MD	29	21	72.4138	Yes	77		77
MD	23	23	100	Yes	95		95
MD	7	5	71.4286	No
MD	22	22	100	Yes	58		58
MD	49	30	61.2245	Yes	51		51
MD	9	3	33.3333	No
MD	23	20	86.9565	Yes	138		138
MD-MSc	13	12	92.3077	Yes	250		250
MD-PhD	17	14	82.3529	Yes	138		138
MD	10	9	90	Yes	513		513
MD	20	15	75	Yes	43		43
MD	13	11	84.6154	Yes	337		337
MD	17	5	29.4118	Yes	232		232
MD	33	24	72.7273	Yes	124		124
MD	15	12	80	No
MD	16	0	0	No
MD	21	13	61.9048	Yes	251		251
MD	12	5	41.6667	No
MD	22	16	72.7273	Yes	124		124
MD	17	14	82.3529	Yes	179		179
MD-MSc	20	14	70	Yes	59		59
MD	16	14	87.5	Yes	407		407
MD-MSc	6	5	83.3333	No
MD	26	16	61.5385	Yes	17		17
MD	14	9	64.2857	No
MD	28	26	92.8571	Yes	44		44
MD	24	23	95.8333	Yes
MD	36	29	80.5556	Yes
MD	12	7	58.3333	No
MD	1	1	100	Yes	514		514
MD	21	19	90.4762	Yes	42		42
MD	24	24	100	Yes	345		345
MD	25	22	88	Yes	19		19
MD	36	24	66.6667	No
MD	44	36	81.8182	Yes	79		79
MD	14	13	92.8571	Yes	44		44
MD	51	0	0	No
MD	22	20	90.9091	Yes	57		57
MD	12	10	83.3333	Yes	112		112
MD	25	22	88	Yes	193		193
MD	11	6	54.5455	Yes	13		13
MD-MPH	29	17	58.6207	Yes	360		360
MD	1	1	100	Yes	58		58
MD	26	19	73.0769	Yes	161		161
MD-MPH	17	17	100	Yes	147		147
MD	56	28	50	Yes	1		1
MD	24	0	0	No
MD	1	1	100	Yes	143		143
MD	17	12	70.5882	Yes	21		21
MD	38	27	71.0526	Yes	50		50
MD	40	13	32.5	Yes	523		523
MD	9	8	88.8889	Yes	483		483
MD	27	23	85.1852	Yes	19		19
MD	11	5	45.4545	Yes	225		225
MD	36	18	50	Yes	25		25
MD	24	18	75	Yes	107		107
MD	19	9	47.3684	Yes	382		382
MD	24	10	41.6667	Yes	74		74
MD	12	12	100	Yes	107		107
MD	13	13	100	Yes	160		160
MD	17	15	88.2353	No
MD	13	12	92.3077	Yes	450		450
MD	26	22	84.6154	Yes	59		59
MD	46	12	26.087	Yes	93		93
MD	19	14	73.6842	Yes	79		79
MD	10	10	100	Yes	665		665
MD-MSc	18	14	77.7778	Yes
MD	17	16	94.1176	Yes	18		18
MD	26	19	73.0769	Yes	1		1
MD	24	19	79.1667	Yes	334		334
MD	16	13	81.25	Yes	54		54
MD	8	8	100	Yes	18		18
MD	19	12	63.1579	Yes	182		182
MD	33	29	87.8788	Yes	29		29
MD-MSc	28	20	71.4286	Yes	1		1
MD	25	17	68	Yes	366		366
MD	30	30	100	No
MD	21	17	80.9524	Yes	657		657
MD	14	10	71.4286	Yes	456		456
MD	28	12	42.8571	Yes
MD	16	15	93.75	Yes	23		23
MD	17	13	76.4706	Yes	317		317
MD-MPH	43	20	46.5116	Yes
MD	11	11	100	Yes	125		125
MD	17	12	70.5882	Yes	170		170
MD	10	10	100	Yes	97		97
MD-PhD	12	11	91.6667	Yes
MD	21	18	85.7143	Yes	235		235
MD	24	13	54.1667	Yes	127		127
MD	14	13	92.8571	Yes	193		193
MD	22	17	77.2727	Yes
MD	41	27	65.8537	Yes	43		43
MD	16	16	100	Yes	20		20
MD	10	10	100	Yes	42		42
MD	22	21	95.4545	Yes	218		218
MD	12	11	91.6667	Yes	201		201
MD	7	7	100	Yes	16		16
MD	11	9	81.8182	Yes	34		34
MD	43	15	34.8837	Yes	386		386
MD	16	14	87.5	Yes	77		77
MD-MPH	19	16	84.2105	Yes	6		6
MD	28	12	42.8571	Yes	151		151
MD	16	15	93.75	Yes	100		100
MD	22	6	27.2727	Yes
MD-MSc	5	5	100	Yes	186		186
MD	9	8	88.8889	Yes	83		83
MD	19	17	89.4737	Yes	184		184
MD	26	18	69.2308	Yes	182		182
MD	21	17	80.9524	Yes	119		119
MD	13	12	92.3077	Yes	95		95
MD	17	12	70.5882	Yes
MD-MPH	47	20	42.5532	Yes	55		55
MD-MSc	12	10	83.3333	Yes	472		472
MD	12	9	75	No
MD	22	16	72.7273	Yes
MD	7	7	100	Yes	151		151
MD	14	13	92.8571	Yes	43		43
MD	8	7	87.5	Yes	23		23
MD-MPH	20	15	75	Yes	55		55
MD	26	15	57.6923	Yes	74		74
MD	21	20	95.2381	Yes	37		37
MD	20	20	100	Yes	610		610
MD	2	2	100	Yes	446		446
MD	20	13	65	Yes	26		26
MD	11	11	100	Yes	19		19
MD	24	21	87.5	Yes	3		3
MD	26	24	92.3077	Yes	114		114
MD	17	16	94.1176	Yes	179		179
MD	25	24	96	Yes	358		358
MD	14	9	64.2857	Yes	18		18
MD-MSc	4	4	100	No
MD	3	3	100	Yes	472		472
MD	22	21	95.4545	No
MD-MPH	11	8	72.7273	Yes	51		51
MD	21	20	95.2381	Yes	95		95
MD	23	19	82.6087	Yes	10		10
MD	31	27	87.0968	Yes	3		3
MD	14	8	57.1429	Yes	106		106
MD	35	5	14.2857	Yes	677		677
MD	12	12	100	Yes	119		119
MD	1	1	100	Yes	434		434
MD	65	35	53.8462	Yes	72		72
MD	21	18	85.7143	Yes	15		15
MD	35	30	85.7143	Yes	54		54
MD	13	13	100	Yes	3		3
MD	31	23	74.1935	Yes	358		358
MD	5	5	100	Yes	39		39
MD	13	11	84.6154	No
MD	8	8	100	Yes	118		118
MD	49	25	51.0204	Yes	414		414
MD	34	24	70.5882	Yes	83		83
MD	19	18	94.7368	No
MD	14	13	92.8571	Yes	278		278
MD-MPH	16	13	81.25	Yes	160		160
MD-MPH	11	8	72.7273	Yes	34		34
MD	46	16	34.7826	Yes	43		43
MD	20	19	95	Yes	77		77
MD	25	25	100	Yes	78		78
MD	79	34	43.038	Yes	10		10
MD	19	4	21.0526	No
MD	12	11	91.6667	Yes	222		222
MD	61	4	6.55738	Yes	564		564
MD	31	29	93.5484	Yes	47		47
MD	22	11	50	Yes	168		168
MD	24	19	79.1667	Yes	106		106
MD-MPH	28	25	89.2857	Yes	18		18
MD	34	30	88.2353	Yes	15		15
MD	54	8	14.8148	Yes	377		377
MD	22	14	63.6364	Yes
MD	16	9	56.25	Yes	198		198
MD	22	11	50	Yes	55		55
MD	31	21	67.7419	No
MD	13	13	100	Yes	23		23
MD	9	9	100	Yes	81		81
MD	23	20	86.9565	Yes	18		18
MD	17	16	94.1176	Yes	2		2
MD-MPH	8	3	37.5	Yes	10		10
MD-MSc	12	8	66.6667	Yes	450		450
MD	16	15	93.75	Yes	83		83
MD	15	13	86.6667	Yes	95		95
MD	14	14	100	Yes	45		45
MD	20	18	90	Yes	138		138
MD	19	18	94.7368	Yes	37		37
MD	25	9	36	Yes	51		51
MD	19	16	84.2105	Yes	43		43
MD	24	22	91.6667	Yes	140		140
MD	24	13	54.1667	Yes	278		278
MD	6	6	100	Yes	497		497
MD	15	15	100	Yes	499		499
MD	16	14	87.5	Yes	147		147
MD	7	5	71.4286	Yes	302		302
MD	22	19	86.3636	Yes	391		391
MD	42	38	90.4762	Yes	114		114
MD-MSc	64	16	25	Yes	176		176
MD-MPH	24	23	95.8333	Yes	4		4
MD	40	6	15	No
MD	22	18	81.8182	Yes	55		55
MD	16	14	87.5	Yes	121		121
MD	38	20	52.6316	Yes	72		72
MD	7	7	100	Yes	667		667
MD	17	14	82.3529	Yes	83		83
MD	27	27	100	Yes	248		248
MD	15	14	93.3333	Yes	168		168
MD-MPH	34	19	55.8824	Yes	345		345
MD	12	9	75	Yes	222		222
MD	12	12	100	Yes	37		37
MD	13	11	84.6154	Yes	182		182
MD	23	22	95.6522	Yes	70		70
MD	24	22	91.6667	Yes
MD	58	5	8.62069	Yes	618		618
MD	18	15	83.3333	Yes	62		62
MD	1	1	100	Yes	11		11
MD	23	21	91.3043	Yes	86		86
MD	4	3	75	Yes	323		323
MD	38	17	44.7368	Yes	593		593
MD-MSc	48	29	60.4167	Yes
MD	25	22	88	Yes	58		58
MD-MSc	72	53	73.6111	Yes	89		89
MD	20	13	65	Yes	42		42
MD-MBA	15	14	93.3333	Yes	5		5
MD	10	9	90	Yes	497		497
MD	26	16	61.5385	Yes	138		138
MD	10	10	100	Yes	107		107
MD-MPH	25	15	60	Yes	41		41
MD	9	7	77.7778	No
MD-MPH	13	11	84.6154	Yes	37		37
MD	19	15	78.9474	Yes	369		369
MD-PhD	21	21	100	Yes	55		55
MD-MSc	17	10	58.8235	Yes	89		89
MD	18	17	94.4444	Yes	52		52
MD-MPH	48	12	25	Yes	254		254
MD	19	11	57.8947	Yes	208		208
MD	11	10	90.9091	Yes
MD	16	16	100	Yes	72		72
MD	27	13	48.1481	Yes	93		93
MD	21	11	52.381	Yes	250		250
MD	14	8	57.1429	Yes	32		32
MD	31	29	93.5484	Yes	21		21
MD	23	14	60.8696	Yes	157		157
MD	25	21	84	Yes	27		27
MD	30	26	86.6667	Yes
MD-MSc	9	1	11.1111	Yes	242		242
MD	14	11	78.5714	No
MD	19	13	68.4211	Yes	344		344
MD	32	29	90.625	Yes	9		9
MD	25	25	100	Yes	78		78
MD	21	17	80.9524	Yes	32		32
MD-MPH	19	16	84.2105	Yes	53		53
MD	13	10	76.9231	Yes	471		471
MD	14	13	92.8571	No
MD	12	12	100	Yes	59		59
MD	27	18	66.6667	Yes
MD	20	12	60	Yes
MD	67	12	17.9104	Yes	147		147
MD	15	10	66.6667	Yes	63		63
MD	26	9	34.6154	Yes	610		610
MD	22	20	90.9091	Yes	3		3
MD	51	26	50.9804	Yes	175		175
MD	13	12	92.3077	Yes	509		509
MD	17	12	70.5882	Yes	110		110
MD	19	13	68.4211	No
MD	27	20	74.0741	No
MD	6	5	83.3333	No
MD	1	1	100	Yes	202		202
MD	89	25	28.0899	No
MD	42	27	64.2857	Yes	69		69
MD	13	5	38.4615	No
MD	10	7	70	Yes	99		99
MD	73	12	16.4384	Yes	235		235
MD	14	11	78.5714	No
MD	17	13	76.4706	Yes	290		290
MD	38	7	18.4211	No
MD	47	5	10.6383	Yes	167		167
MD	15	14	93.3333	No
MD	59	24	40.678	Yes	58		58
MD	39	28	71.7949	Yes	138		138
MD	38	24	63.1579	Yes	58		58
MD	16	16	100	Yes	277		277
MD-MSc	22	4	18.1818	No
MD	12	6	50	Yes	147		147
MD	20	17	85	No
MD	29	16	55.1724	Yes	58		58
MD	14	10	71.4286	Yes	277		277
MD	39	30	76.9231	Yes
MD	10	10	100	Yes	404		404
MD	7	7	100	Yes	35		35
MD	16	15	93.75	Yes	35		35
MD	5	5	100	Yes	104		104
MD	35	17	48.5714	No
MD-MPH	24	11	45.8333	Yes	629		629
MD-MPH	15	14	93.3333	Yes	25		25
MD-MSc	32	24	75	Yes	83		83
MD	41	21	51.2195	Yes	235		235
MD	56	11	19.6429	Yes	79		79
MD-MSc	21	7	33.3333	Yes	135		135
MD	27	6	22.2222	No
MD	17	9	52.9412	Yes	1		1
MD	33	29	87.8788	Yes	9		9
MD	1	1	100	No
MD-MPH	18	11	61.1111	Yes	103		103
MD	28	6	21.4286	Yes	77		77
MD	61	16	26.2295	No
MD-MSc	62	14	22.5806	Yes
MD-MSc	26	21	80.7692	Yes	29		29
MD	20	10	50	No
MD	22	18	81.8182	No
MD	20	17	85	Yes	407		407
MD	16	14	87.5	Yes
MD	18	16	88.8889	Yes	19		19
MD	27	20	74.0741	Yes	35		35
MD	16	14	87.5	Yes	10		10
MD	40	20	50	Yes	174		174
MD	13	13	100	Yes	83		83
MD	13	9	69.2308	Yes	31		31
MD	26	12	46.1538	Yes	160		160
MD	15	10	66.6667	Yes	182		182
MD	51	34	66.6667	Yes	255		255
MD	7	1	14.2857	Yes	42		42
MD	17	17	100	Yes	176		176
MD	32	7	21.875	Yes	104		104
MD-MPH	25	17	68	No
MD	54	25	46.2963	No
MD	2	0	0	No
MD	21	11	52.381	No
MD-MPH	8	6	75	Yes	147		147
MD-MSc	14	12	85.7143	Yes	39		39
MD	30	22	73.3333	Yes	77		77
MD	15	5	33.3333	No
MD	28	19	67.8571	Yes	100		100
MD	13	13	100	Yes	6		6
MD	10	10	100	Yes	164		164
MD-MPH	46	14	30.4348	Yes	398		398
MD	30	20	66.6667	Yes	86		86
MD	42	30	71.4286	Yes	121		121
MD	35	24	68.5714	Yes	113		113
MD	21	5	23.8095	Yes
MD	1	1	100	Yes	77		77
MD	7	7	100	Yes	184		184
MD	7	7	100	Yes	184		184
MD	72	6	8.33333	Yes	463		463
MD	5	5	100	No
MD	4	2	50	No
MD	22	20	90.9091	Yes	245		245
MD-MPH	17	9	52.9412	Yes	34		34
MD	14	6	42.8571	Yes
MD	30	10	33.3333	Yes	504		504
MD	33	26	78.7879	Yes	330		330
MD	20	17	85	No
MD-MPH	31	16	51.6129	Yes	385		385
MD	46	16	34.7826	No
MD-MSc	40	23	57.5	Yes	392		392
MD	37	17	45.9459	Yes	363		363
MD-MPH	19	19	100	Yes	28		28
MD	33	21	63.6364	Yes	273		273
MD	15	11	73.3333	Yes	114		114
MD	19	18	94.7368	Yes	344		344
MD	12	9	75	Yes	126		126
MD	31	20	64.5161	Yes	37	25	31
MD	25	19	76	Yes	16	22	19
MD	23	15	65.2174	Yes	35	37	36
MD	39	30	76.9231	Yes	2	5	3.5
MD	11	9	81.8182	Yes
MD	71	22	30.9859	Yes	83	129	106
MD	14	12	85.7143	Yes	113	167	140
MD	14	12	85.7143	Yes	113	167	140
MD	38	23	60.5263	Yes	7	15	11
MD	41	21	51.2195	Yes	55	36	45.5
MD	30	3	10	Yes	27	20	23.5
MD	29	20	68.9655	Yes	39	65	52
MD	33	14	42.4242	Yes	224	343	283.5
MD	23	15	65.2174	Yes	15	14	14.5
MD	30	23	76.6667	Yes	25	58	41.5
MD	28	17	60.7143	Yes	25	58	41.5
[truncated: 34,299 more rows]

## Sheet: Figure 2-Raw data
Degree group	Interview Offer	Matched	Geographic Connection	Geographic Preference Singal	Away Rotation	Signaled Program
MD	N	N	N		N	N
MD	N	N	N		N	N
MD	N	N	N		N	N
MD	Y	N	N		N	N
MD	N	N	N		N	N
MD	Y	N	N		N	N
MD	N	N	N		N	N
MD	N	N	N		N	N
MD	N	N	N		N	N
MD	Y	N	N		N	N
MD	N	N	N		N	N
MD	N	N	Y		N	N
MD	N	N	N		N	N
MD	N	N	N		N	N
MD	N	N	Y		N	N
MD	N	N	Y		N	N
MD	Y	N	Y		N	N
MD	N	N	N		N	N
MD	Y	N	N		N	N
MD	N	N	Y		N	N
MD	N	N	N		N	N
MD	N	N	N		N	N
MD	N	N	N		N	N
MD	N	N	N		N	N
MD	Y	N	Y		N	N
MD	N	N	N		N	N
MD	Y	N	Y		N	N
MD	N	N	N		N	N
MD	Y	N	Y		N	N
MD	N	N	N		N	N
MD	N	N	N		N	N
MD	N	N	N		N	N
MD	N	N	N		N	N
MD	Y	N	N		N	N
MD	Y	N	Y		N	N
MD	Y	N	Y		N	N
MD	Y	Y	Y		N	N
MD	Y	N	N		N	N
MD	N	N	N		N	N
MD	Y	N	N		N	N
MD	Y	N	N		N	N
MD	N	N	N		N	N
MD	N	N	Y		N	N
MD	N	N	N		N	N
MD	Y	N	N		N	N
MD	Y	N	N		N	N
MD	N	N	N		N	N
MD	Y	N	N		N	N
MD	N	N	N		N	N
MD	N	N	Y		N	N
MD	Y	N	Y		N	N
MD	N	N	Y		N	N
MD	N	N	N		N	N
MD	N	N	Y		N	N
MD	N	N	N		N	N
MD	Y	N	N		N	N
MD	Y	Y	N		N	N
MD	Y	N	N		N	N
MD	N	N	N		N	N
MD	N	N	N		N	N
MD	N	N	N		N	N
MD	N	N	N		N	N
MD	N	N	Y		N	N
MD	Y	N	N		N	N
MD	N	N	N		N	N
MD	N	N	N		N	N
MD	N	N	N		N	N
MD	N	N	N		N	N
MD	N	N	N		N	N
MD	Y	N	N		N	N
MD	N	N	N		N	N
MD	Y	N	N		N	N
MD	N	N	N		N	N
MD	Y	N	N		N	N
MD	N	N	N		N	N
MD	N	N	N		N	N
MD	N	N	N		N	N
MD	N	N	N		N	N
MD	N	N	N		N	N
MD	N	N	N		N	N
MD	N	N	N		N	N
MD	Y	N	N		N	N
MD	N	N	N		N	N
MD	N	N	N		N	N
MD	N	N	N		N	N
MD	N	N	N		N	N
MD	Y	N	Y		N	N
MD	N	N	N		N	N
MD	Y	N	N		N	N
MD	N	N	N		N	N
MD	N	N	N		N	N
MD	N	N	N		N	N
MD	N	N	N		N	N
MD	N	N	N		N	N
MD	N	N	N		N	N
MD	Y	N	N		N	N
MD	N	N	N		N	N
MD	Y	N	N		N	N
MD	Y	N	Y		N	N
MD	N	N	Y		N	N
MD	N	N	Y		N	N
MD	Y	N	Y		N	N
MD	N	N	N		N	N
MD	Y	N	Y		N	N
MD	Y	N	Y		N	N
MD	N	N	N		N	N
MD	Y	N	Y		N	N
MD	Y	N	N		N	N
MD	Y	N	N		N	N
MD	Y	N	N		N	N
MD	N	N	N		N	N
MD	Y	Y	N		N	N
MD	N	N	N		N	N
MD	N	N	N		N	N
MD	Y	N	N		N	N
MD	Y	N	N		N	N
MD	Y	N	N		N	N
MD	Y	N	N		N	N
MD	Y	N	N		N	N
MD	N	N	N		N	N
MD	Y	N	N		N	N
MD	Y	N	N		N	N
MD	Y	N	N		N	N
MD	Y	N	N		N	N
MD	Y	N	N		N	N
MD	Y	N	N		N	N
MD	N	N	N		N	N
MD	Y	N	N		N	N
MD	N	N	N		N	N
MD	Y	N	N		N	N
MD	N	N	N		N	N
MD	N	N	N		N	N
MD	Y	N	N		N	N
MD	Y	N	N		N	N
MD	Y	N	N		N	N
MD	Y	N	N		N	N
MD	Y	N	N		N	N
MD	Y	N	N		N	N
MD	Y	N	N		N	N
MD	N	N	N		N	N
MD	Y	N	N		N	N
MD	N	N	N		N	N
MD-MPH	Y	N	N		N	N
MD-MPH	N	N	N		N	N
MD-MPH	N	N	N		N	N
MD-MPH	N	N	N		N	N
MD-MPH	N	N	N		N	N
MD-MPH	N	N	N		N	N
MD-MPH	N	N	N		N	N
MD-MPH	Y	N	N		N	N
MD-MPH	N	N	N		N	N
MD-MPH	Y	N	N		N	N
MD-MPH	N	N	N		N	N
MD-MPH	N	N	N		N	N
MD-MPH	N	N	N		N	N
MD-MPH	Y	Y	N		N	N
MD-MPH	Y	N	N		N	N
MD-MPH	N	N	N		N	N
MD-MPH	N	N	N		N	N
MD-MPH	Y	N	N		N	N
MD-MPH	N	N	N		N	N
MD-MPH	Y	N	N		N	N
MD-MPH	N	N	N		N	N
MD-MPH	N	N	N		N	N
MD-MPH	N	N	N		N	N
MD-MPH	N	N	N		N	N
MD-MPH	N	N	N		N	N
MD-MPH	Y	N	N		N	N
MD-MPH	Y	N	N		N	N
MD-MPH	Y	N	N		N	N
MD-MPH	N	N	N		N	N
MD-MPH	N	N	N		N	N
MD-MPH	N	N	N		N	N
MD-MPH	N	N	N		N	N
MD-MPH	Y	N	N		N	N
MD-MPH	Y	N	N		N	N
MD-MPH	N	N	N		N	N
MD-MPH	N	N	N		N	N
MD-MPH	N	N	N		N	N
MD-MPH	N	N	N		N	N
MD-MPH	N	N	N		N	N
MD-MPH	N	N	N		N	N
MD-MPH	Y	N	N		N	N
MD-MPH	N	N	N		N	N
MD-MPH	Y	N	N		N	N
MD-MPH	Y	N	N		N	N
MD-MPH	Y	N	N		N	N
MD-MPH	Y	N	N		N	N
MD-MPH	N	N	N		N	N
MD-MPH	N	N	N		N	N
MD-MPH	N	N	N		N	N
MD-MPH	N	N	N		N	N
MD-MPH	N	N	N		N	N
MD-MPH	Y	N	N		N	N
MD-MPH	Y	N	N		N	N
MD-MPH	N	N	N		N	N
MD-MPH	N	N	N		N	N
MD-MPH	N	N	N		N	N
MD-MPH	Y	N	N		N	N
MD-MPH	Y	N	N		N	N
MD-MPH	Y	N	N		N	N
MD-MPH	Y	N	N		N	N
MD-MPH	N	N	N		N	N
MD-MPH	N	N	N		N	N
MD-MPH	N	N	N		N	N
MD-MPH	N	N	N		N	N
MD-MPH	Y	N	N		N	N
MD-MPH	N	N	N		N	N
MD-MPH	Y	N	N		N	N
MD-MPH	N	N	N		N	N
MD-MPH	N	N	N		N	N
MD-MPH	N	N	N		N	N
MD-MPH	Y	N	N		N	N
MD-MPH	Y	N	N		N	N
MD-MPH	N	N	N		N	N
MD-MPH	Y	N	N		N	N
MD-MPH	Y	N	N		N	N
MD-MPH	Y	N	N		N	N
MD-MPH	Y	N	N		N	N
MD-MPH	Y	N	N		N	N
MD-MPH	N	N	N		N	N
MD-MPH	N	N	N		N	N
MD-MPH	N	N	N		N	N
MD-MPH	N	N	N		N	N
MD-MPH	N	N	N		N	N
MD-MPH	Y	Y	N		N	N
MD-MPH	Y	N	N		N	N
MD	Y	Y	Y		Y	N
MD	N	N	N		N	N
MD	N	N	N		N	N
MD	N	N	N		N	N
MD	N	N	N		N	N
MD	N	N	N		N	N
MD	N	N	N		N	N
MD	N	N	N		N	N
MD	N	N	N		N	N
MD-MSc	N	N	N		N	N
MD-MSc	N	N	N		N	N
MD-MSc	Y	N	N		N	N
MD-MSc	Y	N	N		N	N
MD-MSc	Y	N	N		N	N
MD-MSc	Y	N	N		N	N
MD-MSc	Y	N	N		N	N
MD-MSc	N	N	N		N	N
MD-MSc	N	N	N		N	N
MD-MSc	Y	N	N		N	N
MD-MSc	N	N	N		N	N
MD-MSc	Y	N	N		N	N
MD-MSc	N	N	N		N	N
MD-MSc	Y	N	N		N	N
MD-MSc	Y	N	N		N	N
MD-MSc	Y	N	N		N	N
MD-MSc	N	N	N		N	N
MD-MSc	N	N	N		N	N
MD-MSc	N	N	N		N	N
MD-MSc	N	N	N		N	N
MD-MSc	N	N	N		N	N
MD-MSc	N	N	N		N	N
MD-MSc	N	N	N		N	N
MD-MSc	N	N	N		N	N
MD-MSc	N	N	N		N	N
MD-MSc	N	N	N		N	N
MD-MSc	N	N	N		N	N
MD-MSc	N	N	N		N	N
MD-MSc	N	N	N		N	N
MD-MSc	Y	N	N		N	N
MD-MSc	N	N	N		N	N
MD-MSc	N	N	N		N	N
MD-MSc	Y	N	N		N	N
MD-MSc	N	N	N		N	N
MD-MSc	N	N	N		N	N
MD-MSc	N	N	N		N	N
MD-MSc	Y	N	N		N	N
MD-MSc	Y	N	N		N	N
MD-MSc	Y	N	N		N	N
MD-MSc	Y	N	N		N	N
MD-MSc	N	N	N		N	N
MD-MSc	N	N	N		N	N
MD-MSc	N	N	N		N	N
MD-MSc	Y	N	N		N	N
MD-MSc	N	N	N		N	N
MD-MSc	Y	N	N		N	N
MD-MSc	Y	N	N		N	N
MD-MSc	Y	N	N		N	N
MD-MSc	N	N	N		N	N
MD-MSc	Y	N	N		N	N
MD-MSc	Y	N	N		N	N
MD-MSc	N	N	N		N	N
MD-MSc	Y	N	N		N	N
MD-MSc	N	N	N		N	N
MD-MSc	Y	N	N		N	N
MD-MSc	Y	Y	N		N	N
MD-MSc	N	N	N		N	N
MD-MSc	Y	N	N		N	N
MD-MSc	N	N	N		N	N
MD-MSc	N	N	N		N	N
MD-MSc	Y	N	N		N	N
MD-MSc	N	N	N		N	N
MD-MSc	N	N	N		N	N
MD-MSc	Y	N	N		N	N
MD-MSc	N	N	N		N	N
MD-MSc	N	N	N		N	N
MD-MSc	Y	N	N		N	N
MD-MSc	Y	N	N		N	N
MD-MSc	Y	N	N		N	N
MD-MSc	Y	N	N		N	N
MD-MSc	N	N	N		N	N
MD-MSc	N	N	N		N	N
MD-MSc	N	N	N		N	N
MD-MSc	Y	N	N		N	N
MD-MSc	N	N	N		N	N
MD	N	N	N		N	N
MD	N	N	Y		N	N
MD	N	N	Y		N	N
MD	N	N	Y		N	N
MD	Y	N	N		N	N
MD	N	N	N		N	N
MD	N	N	Y		N	N
MD	Y	N	Y		N	N
MD	Y	N	Y		N	N
MD	N	N	Y		N	N
MD	N	N	Y		N	N
MD	Y	N	N		N	N
MD	Y	Y	Y		N	N
MD	N	N	Y		N	N
MD	N	N	Y		N	N
MD	N	N	Y		N	N
MD	N	N	Y		N	N
MD	Y	N	Y		N	N
MD	N	N	N		N	N
MD	Y	N	N		N	N
MD	N	N	Y		N	N
MD	N	N	N		N	N
MD	Y	N	N		N	N
MD	Y	N	Y		N	N
MD	N	N	Y		N	N
MD	Y	N	Y		N	N
MD	N	N	Y		N	N
MD	Y	N	N		N	N
MD	N	N	Y		N	N
MD	N	N	N		N	N
MD	N	N	N		N	N
MD	N	N	N		N	N
MD	N	N	N		N	N
MD	Y	N	N		N	N
MD	N	N	N		N	N
MD	Y	N	N		N	N
MD	N	N	N		N	N
MD	N	N	N		N	N
MD	N	N	N		N	N
MD	Y	Y	N		N	N
MD	N	N	N		N	N
MD	N	N	N		N	N
MD	N	N	N		N	N
MD	N	N	N		N	N
MD	N	N	N		N	N
MD	Y	N	N		N	N
MD	N	N	N		N	N
MD	N	N	N		N	N
MD	N	N	N		N	N
MD	N	N	N		N	N
MD	N	N	N		N	N
MD	N	N	N		N	N
MD	N	N	N		N	N
MD	N	N	N		N	N
MD	N	N	N		N	N
MD	N	N	N		N	N
MD	N	N	N		N	N
MD	N	N	N		N	N
MD	N	N	N		N	N
MD	N	N	N		N	N
MD	Y	N	N		N	N
MD	N	N	N		N	N
MD	N	N	N		N	N
MD	N	N	N		N	N
MD	N	N	N		N	N
MD	N	N	N		N	N
MD	N	N	N		N	N
MD	N	N	N		N	N
MD	N	N	N		N	N
MD	N	N	N		N	N
MD	N	N	N		N	N
MD	Y	N	Y		N	N
MD	N	N	Y		N	N
MD	N	N	Y		N	N
MD	N	N	N		N	N
MD	N	N	N		N	N
MD	N	N	N		N	N
MD	Y	N	Y		N	N
MD	N	N	N		N	N
MD	Y	N	Y		N	N
MD	Y	N	Y		N	N
MD	N	N	N		N	N
MD	Y	N	N		N	N
MD	Y	N	N		N	N
MD	N	N	N		N	N
MD	N	N	N		N	N
MD	N	N	N		N	N
MD	Y	N	N		N	N
MD	N	N	N		N	N
MD	N	N	Y		N	N
MD	N	N	N		N	N
MD	N	N	N		N	N
MD	N	N	N		N	N
MD	N	N	N		N	N
MD-PhD	N	N	N		N	N
MD-PhD	N	N	N		N	N
MD-PhD	N	N	N		N	N
MD-PhD	N	N	N		N	N
MD-PhD	N	N	N		N	N
MD-PhD	N	N	N		N	N
MD-PhD	N	N	N		N	N
MD-PhD	N	N	N		N	N
MD-PhD	N	N	N		N	N
MD-PhD	N	N	Y		N	N
MD-PhD	N	N	N		N	N
MD-PhD	Y	N	Y		N	N
MD-PhD	N	N	N		N	N
MD-PhD	N	N	N		N	N
MD-PhD	N	N	N		N	N
MD-PhD	N	N	N		N	N
MD-PhD	N	N	N		N	N
MD-PhD	N	N	N		N	N
MD-PhD	N	N	N		N	N
MD-PhD	N	N	N		N	N
MD-PhD	N	N	N		N	N
MD-PhD	Y	N	Y		N	N
MD-PhD	N	N	N		N	N
MD-PhD	N	N	N		N	N
MD-PhD	N	N	N		N	N
MD-PhD	N	N	N		N	N
MD-PhD	N	N	N		N	N
MD-PhD	N	N	N		N	N
MD-PhD	N	N	N		N	N
MD-PhD	N	N	N		N	N
MD-PhD	N	N	N		N	N
MD-PhD	Y	N	N		N	N
MD-PhD	N	N	N		N	N
MD-PhD	N	N	N		N	N
MD-PhD	N	N	N		N	N
MD-PhD	N	N	N		N	N
MD-PhD	N	N	N		N	N
MD-PhD	N	N	N		N	N
MD-PhD	N	N	N		N	N
MD-PhD	N	N	Y		N	N
MD-PhD	N	N	Y		N	N
MD-PhD	Y	N	N		N	N
MD-PhD	N	N	Y		N	N
MD-PhD	N	N	N		N	N
MD-PhD	N	N	N		N	N
MD-PhD	Y	Y	N		N	N
MD-PhD	N	N	N		N	N
MD-PhD	N	N	N		N	N
MD-PhD	N	N	N		N	N
MD-PhD	N	N	N		N	N
MD-PhD	N	N	Y		N	N
MD-PhD	N	N	N		N	N
MD-PhD	N	N	N		N	N
MD-PhD	Y	N	N		N	N
MD	N	N	N		N	N
MD	Y	N	N		N	N
MD	N	N	N		N	N
MD	Y	N	N		N	N
MD	Y	N	N		N	N
MD	N	N	N		N	N
MD	Y	N	N		N	N
MD	N	N	N		N	N
MD	N	N	N		N	N
MD	N	N	N		N	N
MD	N	N	N		N	N
MD	N	N	N		N	N
MD	Y	N	N		N	N
MD	Y	N	N		N	N
MD	Y	N	N		N	N
MD	N	N	N		N	N
MD	Y	N	N		N	N
MD	Y	N	N		N	N
MD	Y	N	N		N	N
MD	Y	N	N		N	N
MD	Y	N	N		N	N
MD	N	N	N		N	N
MD	N	N	N		N	N
MD	N	N	N		N	N
MD	N	N	N		N	N
MD	N	N	N		N	N
MD	Y	N	N		N	N
MD	Y	N	N		N	N
MD	Y	N	N		N	N
MD	N	N	N		N	N
MD	Y	Y	N		N	N
MD	N	N	N		N	N
MD	Y	N	N		N	N
MD	Y	N	N		N	N
MD	N	N	N		N	N
MD	Y	N	N		N	N
MD	Y	N	N		N	N
MD	Y	N	N		N	N
MD	Y	N	N		N	N
MD	Y	N	N		N	N
MD	Y	N	N		N	N
MD	Y	N	N		N	N
MD	Y	N	N		N	N
MD	Y	N	N		N	N
MD	Y	N	N		N	N
MD	Y	N	N		N	N
MD	Y	Y	N		N	N
MD	Y	N	N		N	N
MD	Y	N	N		N	N
MD	Y	N	N		N	N
MD	Y	N	N		N	N
MD	N	N	N		N	N
MD	N	N	N		N	N
MD	N	N	N		N	N
MD	Y	N	N		N	N
MD	N	N	N		N	N
MD	Y	N	N		N	N
MD	Y	N	Y		N	N
MD	N	N	N		N	N
MD	Y	N	Y		N	N
MD	Y	N	Y		N	N
MD	N	N	Y		N	N
MD	Y	N	Y		N	N
MD	N	N	N		N	N
MD	Y	N	Y		N	N
MD	N	N	Y		N	N
MD	Y	N	Y		N	N
MD	Y	N	Y		N	N
MD	Y	N	Y		N	N
MD	Y	N	Y		N	N
MD	N	N	Y		N	N
MD	Y	Y	Y		N	N
MD	Y	N	N		N	N
MD	Y	N	N		N	N
MD	N	N	N		N	N
MD	N	N	N		N	N
MD	Y	N	Y		N	N
MD	N	N	N		N	N
MD	N	N	N		N	N
MD	N	N	N		N	N
MD	Y	N	N		N	N
MD	Y	Y	Y		N	N
MD	N	N	N		N	N
MD	Y	N	N		N	N
MD	N	N	N		N	N
MD	N	N	N		N	N
MD	Y	N	N		N	N
MD	Y	N	Y		N	N
MD	Y	N	N		N	N
MD	Y	N	N		N	N
MD	Y	N	N		Y	N
MD	Y	N	N		N	N
MD	N	N	N		N	N
MD	Y	N	N		N	N
MD	Y	N	N		N	N
MD	Y	N	N		N	N
MD	N	N	N		N	N
MD	N	N	N		N	N
MD	Y	N	N		N	N
MD	N	N	N		N	N
MD	Y	N	N		N	N
MD	N	N	N		N	N
MD	Y	N	N		N	N
MD	Y	N	N		N	N
MD	N	N	N		N	N
MD	N	N	N		N	N
MD	N	N	N		N	N
MD	N	N	N		N	N
MD	Y	Y	N		N	N
MD	N	N	N		N	N
MD	Y	N	N		N	N
MD	N	N	N		N	N
MD	N	N	N		N	N
MD	Y	N	N		N	N
MD	N	N	N		N	N
MD	Y	N	N		N	N
MD	N	N	N		N	N
MD	Y	N	N		N	N
MD	Y	N	N		N	N
MD	N	N	N		N	N
MD	Y	N	N		N	N
MD	Y	N	N		N	N
MD	N	N	N		N	N
MD	N	N	N		N	N
MD	Y	N	N		N	N
MD	Y	N	N		N	N
MD	Y	N	N		N	N
MD	Y	N	N		N	N
MD	Y	N	N		N	N
MD	Y	N	N		N	N
MD	Y	N	N		N	N
MD	N	N	N		N	N
MD	Y	N	N		N	N
MD	Y	N	N		N	N
MD	N	N	N		N	N
MD	N	N	N		N	N
MD	N	N	N		N	N
MD	Y	N	N		N	N
MD	N	N	N		N	N
MD	N	N	N		N	N
MD	N	N	N		N	N
MD	N	N	N		N	N
MD	N	N	N		N	N
MD	N	N	N		N	N
MD	N	N	N		N	N
MD	N	N	N		N	N
MD	N	N	N		N	N
MD	N	N	N		N	N
MD	N	N	N		N	N
MD	N	N	N		N	N
MD	Y	N	Y		N	N
MD	N	N	N		N	N
MD	N	N	N		N	N
MD	N	N	N		N	N
MD	Y	N	N		N	N
MD	N	N	N		N	N
MD	N	N	N		N	N
MD	N	N	N		N	N
MD	N	N	N		N	N
MD	N	N	N		N	N
MD	N	N	N		N	N
MD	Y	N	N		N	N
MD	N	N	N		N	N
MD	N	N	N		N	N
MD	N	N	N		N	N
MD	N	N	N		N	N
MD	N	N	Y		N	N
MD	Y	N	N		N	N
MD	N	N	Y		N	N
MD	Y	N	N		N	N
MD	N	N	N		N	N
MD	Y	N	Y		N	N
MD	N	N	Y		N	N
MD	N	N	Y		N	N
MD	Y	N	Y		N	N
MD	N	N	N		N	N
MD	N	N	N		N	N
MD	N	N	N		N	N
MD	N	N	N		N	N
MD	N	N	N		N	N
MD	Y	Y	N		N	N
MD	N	N	N		N	N
MD	N	N	N		N	N
MD	N	N	N		N	N
MD	N	N	N		N	N
MD	N	N	N		N	N
MD	N	N	N		N	N
MD	Y	N	N		N	N
MD	N	N	N		N	N
MD	N	N	N		N	N
MD	N	N	N		N	N
MD	Y	N	N		N	N
MD	N	N	N		N	N
MD	N	N	N		N	N
MD	N	N	N		N	N
MD	N	N	N		N	N
MD-MSc	N	N	N		N	N
MD-MSc	Y	N	Y		N	N
MD-MSc	N	N	N		N	N
MD-MSc	Y	N	N		N	N
MD-MSc	Y	N	Y		N	N
MD-MSc	N	N	N		N	N
MD-MSc	Y	N	N		N	N
MD-MSc	N	N	N		N	N
MD-MSc	Y	N	Y		N	N
MD-MSc	N	N	N		N	N
MD-MSc	N	N	N		N	N
MD-MSc	N	N	N		N	N
MD-MSc	N	N	N		N	N
MD-MSc	N	N	N		N	N
MD-MSc	Y	N	Y		N	N
MD-MSc	N	N	N		N	N
MD-MSc	N	N	N		N	N
MD-MSc	Y	N	Y		N	N
MD-MSc	Y	N	Y		N	N
MD-MSc	N	N	N		N	N
MD-MSc	N	N	N		N	N
MD-MSc	Y	N	N		N	N
MD-MSc	Y	N	Y		N	N
MD-MSc	N	N	Y		N	N
MD-MSc	N	N	N		N	N
MD-MSc	N	N	N		N	N
MD-MSc	N	N	N		N	N
MD-MSc	N	N	N		N	N
MD-MSc	N	N	N		N	N
MD-MSc	N	N	N		N	N
MD-MSc	Y	N	Y		N	N
MD-MSc	Y	N	N		N	N
MD-MSc	N	N	N		N	N
MD-MSc	N	N	N		N	N
MD-MSc	N	N	Y		N	N
MD-MSc	N	N	N		N	N
MD-MSc	N	N	Y		N	N
MD-MSc	N	N	Y		N	N
MD-MSc	Y	N	N		N	N
MD-MSc	N	N	N		N	N
MD-MSc	N	N	N		N	N
MD-MSc	N	N	N		N	N
MD-MSc	N	N	N		N	N
MD-MSc	Y	N	N		N	N
MD-MSc	Y	N	N		N	N
MD-MSc	N	N	N		N	N
MD-MSc	N	N	N		N	N
MD-MSc	N	N	N		N	N
MD-MSc	Y	Y	N		N	N
MD-MSc	N	N	Y		N	N
MD-MSc	N	N	N		N	N
MD-MSc	N	N	N		N	N
MD-MSc	N	N	N		N	N
MD-MSc	Y	N	N		N	N
MD-MSc	N	N	N		N	N
MD-MSc	N	N	N		N	N
MD-MSc	N	N	Y		N	N
MD-MSc	N	N	N		N	N
MD-MSc	N	N	N		N	N
MD-MSc	N	N	N		N	N
MD-MSc	Y	N	N		N	N
MD-MSc	N	N	N		N	N
MD-MSc	N	N	N		N	N
MD-MSc	N	N	N		N	N
MD-MSc	N	N	N		N	N
MD-MSc	N	N	N		N	N
MD-MSc	N	N	Y		N	N
MD	N	N	N		N	N
MD	N	N	Y		N	N
MD	Y	N	Y		N	N
MD	N	N	N		N	N
MD	Y	N	N		N	N
MD	N	N	N		N	N
MD	Y	N	N		N	N
MD	N	N	N		N	N
MD	N	N	N		N	N
MD	N	N	Y		N	N
MD	N	N	N		N	N
MD	N	N	N		N	N
MD	N	N	N		N	N
MD	N	N	N		N	N
MD	Y	N	N		N	N
MD	N	N	N		N	N
MD	N	N	N		N	N
MD	N	N	N		N	N
MD	N	N	N		N	N
MD	Y	N	N		N	N
MD	N	N	Y		N	N
MD	Y	N	N		N	N
MD	N	N	N		N	N
MD	N	N	N		N	N
MD	N	N	N		N	N
MD	N	N	N		N	N
MD	N	N	N		N	N
MD	Y	N	N		N	N
MD	Y	N	N		N	N
MD	N	N	N		N	N
MD	N	N	N		N	N
MD	N	N	N		N	N
MD	Y	N	N		N	N
MD	N	N	N		N	N
MD	Y	N	Y		N	N
MD	Y	N	N		N	N
MD	N	N	N		N	N
MD	N	N	N		N	N
MD	N	N	Y		N	N
MD	N	N	N		N	N
MD	N	N	N		N	N
MD	N	N	N		N	N
MD	Y	N	Y		N	N
MD	N	N	Y		N	N
MD	N	N	N		N	N
MD	N	N	N		N	N
MD	Y	N	Y		N	N
MD	N	N	N		N	N
MD	N	N	N		N	N
MD	Y	N	N		N	N
MD	Y	N	N		N	N
MD	Y	N	Y		N	N
MD	Y	N	N		N	N
MD	N	N	N		N	N
MD	N	N	N		N	N
MD	N	N	N		N	N
MD	N	N	N		N	N
MD	N	N	N		N	N
MD	N	N	N		N	N
MD	Y	N	N		N	N
MD	N	N	N		N	N
MD	Y	N	Y		N	N
MD	N	N	N		N	N
MD	Y	N	N		N	N
MD	Y	N	N		N	N
MD	Y	N	N		N	N
MD	N	N	N		N	N
MD	N	N	N		N	N
MD	N	N	N		N	N
MD	N	N	Y		N	N
MD	Y	N	Y		N	N
MD	Y	N	N		N	N
MD	Y	N	Y		N	N
MD	Y	N	Y		N	N
MD	Y	N	Y		N	N
MD	Y	Y	Y		N	N
MD	Y	N	N		N	N
MD	Y	N	N		N	N
MD	N	N	N		N	N
MD	N	N	N		N	N
MD	Y	N	Y		N	N
MD	N	N	N		N	N
MD	N	N	N		N	N
MD	N	N	N		N	N
MD	N	N	N		N	N
MD	N	N	N		N	N
MD	N	N	N		N	N
MD	N	N	N		N	N
MD	N	N	N		N	N
MD-MPH	Y	N	N		N	N
MD-MPH	Y	N	N		N	N
MD-MPH	N	N	N		N	N
MD-MPH	N	N	N		N	N
MD-MPH	N	N	N		N	N
MD-MPH	Y	N	N		N	N
MD-MPH	Y	N	N		N	N
MD-MPH	Y	N	N		N	N
MD-MPH	N	N	N		N	N
MD-MPH	N	N	N		N	N
MD-MPH	N	N	N		N	N
MD-MPH	N	N	N		N	N
MD-MPH	N	N	N		N	N
MD-MPH	N	N	N		N	N
MD-MPH	Y	N	N		N	N
MD-MPH	Y	N	N		N	N
MD-MPH	N	N	N		N	N
MD-MPH	N	N	N		N	N
MD-MPH	N	N	N		N	N
MD-MPH	N	N	N		N	N
MD-MPH	Y	N	N		N	N
MD-MPH	Y	N	N		N	N
MD-MPH	N	N	N		N	N
MD-MPH	N	N	N		N	N
MD-MPH	N	N	N		N	N
MD-MPH	Y	N	N		N	N
MD-MPH	N	N	N		N	N
MD-MPH	Y	N	N		N	N
MD-MPH	N	N	N		N	N
MD-MPH	Y	N	N		N	N
MD-MPH	Y	N	N		N	N
MD-MPH	Y	N	N		N	N
MD-MPH	N	N	N		N	N
MD-MPH	N	N	N		N	N
MD-MPH	N	N	N		N	N
MD-MPH	Y	N	N		N	N
MD-MPH	Y	N	N		N	N
MD-MPH	Y	N	N		N	N
MD-MPH	Y	N	N		N	N
MD-MPH	N	N	N		N	N
MD-MPH	N	N	N		N	N
MD-MPH	Y	N	N		N	N
MD-MPH	Y	N	N		N	N
MD-MPH	Y	N	N		N	N
MD-MPH	Y	N	N		N	N
MD-MPH	Y	Y	Y		N	N
MD-MPH	Y	N	N		N	N
MD-MPH	N	N	N		N	N
MD-MPH	N	N	N		N	N
MD-MPH	Y	N	N		N	N
MD-MPH	N	N	N		N	N
MD-MPH	N	N	N		N	N
MD-MPH	N	N	N		N	N
MD	Y	N	N		N	N
MD	N	N	N		N	N
MD	Y	N	N		Y	N
MD	Y	Y	N		N	N
MD	N	N	N		N	N
MD	Y	N	Y		N	N
MD	N	N	N		N	N
MD	Y	N	N		N	N
MD	N	N	N		N	N
MD	N	N	N		N	N
MD	N	N	N		N	N
MD	N	N	N		N	N
MD	Y	N	N		N	N
MD	Y	N	N		N	N
MD	N	N	N		N	N
MD	N	N	N		N	N
MD	Y	N	N		N	N
MD	N	N	N		N	N
MD	N	N	N		N	N
MD	Y	N	Y		N	N
MD	N	N	N		N	N
MD	Y	N	N		N	N
MD-MSc	N	N	N		N	N
MD-MSc	N	N	N		N	N
MD-MSc	N	N	N		N	N
MD-MSc	N	N	N		N	N
MD-MSc	N	N	N		N	N
MD-MSc	N	N	N		N	N
MD-MSc	N	N	N		N	N
MD-MSc	N	N	N		N	N
MD-MSc	Y	N	N		Y	N
MD-MSc	N	N	N		N	N
MD-MSc	N	N	N		N	N
MD-MSc	N	N	N		N	N
MD-MSc	N	N	N		N	N
MD-MSc	N	N	N		N	N
MD-MSc	N	N	N		N	N
MD-MSc	N	N	N		N	N
MD-MSc	N	N	N		N	N
MD-MSc	N	N	N		N	N
MD-MSc	Y	N	N		N	N
MD-MSc	N	N	N		N	N
MD-MSc	N	N	N		N	N
MD-MSc	N	N	N		N	N
MD-MSc	N	N	N		N	N
MD-MSc	Y	N	N		N	N
MD-MSc	N	N	N		N	N
MD-MSc	N	N	N		N	N
MD-MSc	N	N	N		N	N
MD-MSc	Y	N	N		N	N
MD-MSc	N	N	N		N	N
MD-MSc	Y	N	N		N	N
MD-MSc	N	N	N		N	N
MD-MSc	N	N	N		N	N
MD-MSc	N	N	N		N	N
MD-MSc	N	N	N		N	N
MD-MSc	N	N	N		N	N
MD-MSc	N	N	N		N	N
MD-MSc	N	N	N		N	N
MD-MSc	N	N	N		N	N
MD-MSc	N	N	N		N	N
MD-MSc	N	N	N		N	N
MD-MSc	N	N	N		N	N
MD-MSc	N	N	N		N	N
MD-MSc	N	N	N		N	N
MD-MSc	Y	N	N		N	N
MD-MSc	N	N	N		N	N
MD-MSc	Y	N	N		N	N
MD-MSc	N	N	N		N	N
MD-MSc	N	N	N		N	N
MD-MSc	N	N	N		N	N
MD-MSc	Y	N	N		N	N
MD-MSc	Y	N	N		N	N
MD-MSc	N	N	N		N	N
MD-MSc	N	N	N		N	N
MD-MSc	N	N	N		N	N
MD-MSc	N	N	N		N	N
MD-MSc	N	N	N		N	N
MD-MSc	N	N	N		N	N
MD-MSc	N	N	N		N	N
MD-MSc	N	N	N		N	N
MD-MSc	N	N	N		N	N
MD-MSc	N	N	N		N	N
MD-MSc	N	N	N		N	N
MD-MSc	N	N	N		N	N
MD-MSc	Y	N	N		N	N
MD-MSc	N	N	N		N	N
MD-MSc	N	N	N		N	N
MD-MSc	N	N	N		N	N
MD-MSc	N	N	N		N	N
MD-MSc	N	N	N		N	N
MD-MSc	Y	Y	Y		N	N
MD-MSc	N	N	N		N	N
MD-MSc	N	N	N		N	N
MD-MSc	Y	N	N		N	N
MD-MSc	N	N	N		N	N
MD-MSc	N	N	N		N	N
MD-PhD	N	N	Y		N	N
MD-PhD	N	N	Y		N	N
MD-PhD	N	N	N		N	N
MD-PhD	N	N	N		N	N
MD-PhD	N	N	Y		N	N
MD-PhD	N	N	N		N	N
MD-PhD	Y	N	N		N	N
MD-PhD	N	N	N		N	N
MD-PhD	Y	N	N		N	N
MD-PhD	N	N	N		N	N
MD-PhD	Y	N	N		N	N
MD-PhD	N	N	N		N	N
MD-PhD	N	N	N		N	N
MD-PhD	N	N	N		N	N
MD-PhD	Y	Y	N		N	N
MD-PhD	N	N	N		N	N
MD-PhD	Y	N	Y		Y	N
MD-PhD	N	N	N		N	N
MD-PhD	N	N	N		N	N
MD	Y	Y	Y		N	N
MD	N	N	N		N	N
MD	N	N	N		N	N
MD	N	N	N		N	N
MD	N	N	N		N	N
MD	N	N	N		N	N
MD	N	N	N		N	N
MD	N	N	N		N	N
MD	N	N	Y		N	N
MD	Y	N	N		N	N
MD	N	N	N		N	N
MD	N	N	N		N	N
MD	N	N	N		N	N
MD	Y	N	N		N	N
MD	N	N	N		N	N
MD	Y	N	N		N	N
MD	N	N	N		N	N
MD	Y	N	N		N	N
MD	Y	N	N		N	N
MD	N	N	N		N	N
MD	N	N	N		N	N
MD	N	N	N		N	N
MD	N	N	N		N	N
MD	N	N	N		N	N
MD	N	N	N		N	N
MD	Y	N	N		N	N
MD	N	N	Y		N	N
MD	Y	N	N		N	N
MD	Y	N	N		N	N
MD	Y	N	Y		N	N
MD	Y	N	N		N	N
MD	Y	N	N		N	N
MD	N	N	N		N	N
MD	N	N	N		N	N
MD	N	N	N		N	N
MD	N	N	N		N	N
MD	N	N	N		N	N
MD	Y	N	N		N	N
MD	N	N	N		N	N
MD	Y	N	N		N	N
MD	N	N	N		N	N
MD	N	N	N		N	N
MD	N	N	N		N	N
MD	N	N	N		N	N
MD	N	N	N		N	N
MD	N	N	N		N	N
MD	Y	N	Y		N	N
MD	Y	N	N		N	N
MD	Y	N	N		N	N
MD	Y	N	N		N	N
MD	N	N	N		N	N
MD	N	N	N		N	N
MD	Y	N	Y		N	N
MD	Y	N	Y		N	N
MD	N	N	N		N	N
MD	Y	N	N		N	N
MD	N	N	N		N	N
MD	Y	N	Y		N	N
MD	N	N	N		N	N
MD	N	N	N		N	N
MD	Y	Y	N		Y	N
MD	N	N	N		N	N
MD	Y	N	N		N	N
MD	Y	N	N		N	N
MD	N	N	N		N	N
MD	Y	N	Y		N	N
MD	N	N	N		N	N
MD	N	N	N		N	N
MD	N	N	N		N	N
MD	N	N	N		N	N
MD	N	N	N		N	N
MD	N	N	N		N	N
MD	N	N	N		N	N
MD	N	N	N		N	N
MD	Y	N	Y		N	N
MD	N	N	N		N	N
MD	N	N	N		N	N
MD	N	N	N		N	N
MD	Y	N	N		N	N
MD	Y	N	N		N	N
MD	N	N	N		N	N
MD	Y	N	N		N	N
MD	Y	N	N		N	N
MD	Y	N	Y		N	N
MD	N	N	N		N	N
MD	N	N	N		N	N
MD	Y	N	N		N	N
MD	N	N	N		N	N
MD	Y	N	N		N	N
MD	Y	N	N		N	N
MD	N	N	N		N	N
MD	N	N	N		N	N
MD	N	N	N		N	N
MD	N	N	N		N	N
MD	N	N	N		N	N
MD	N	N	N		N	N
MD	N	N	N		N	N
MD	N	N	N		N	N
MD	N	N	N		N	N
MD	N	N	N		N	N
MD	N	N	N		N	N
MD	N	N	N		N	N
MD	N	N	N		N	N
MD	N	N	N		N	N
MD	N	N	N		N	N
MD	N	N	N		N	N
MD	N	N	N		N	N
MD	N	N	N		N	N
MD	N	N	N		N	N
MD	N	N	N		N	N
MD	Y	N	N		N	N
MD	N	N	N		N	N
MD	N	N	N		N	N
MD	N	N	N		N	N
MD	N	N	N		N	N
MD	Y	Y	N		N	N
MD	N	N	N		N	N
MD	Y	N	N		N	N
MD	N	N	N		N	N
MD	N	N	N		N	N
MD	Y	N	N		N	N
MD	N	N	N		N	N
MD	N	N	N		N	N
MD	N	N	N		N	N
MD	N	N	N		N	N
MD	Y	N	N		N	N
MD	N	N	N		N	N
MD	N	N	N		N	N
MD	N	N	N		N	N
MD	N	N	N		N	N
MD	N	N	N		N	N
MD	Y	N	N		N	N
MD	N	N	N		N	N
MD	N	N	N		N	N
MD	N	N	N		N	N
MD	N	N	N		N	N
MD	Y	N	N		N	N
MD	N	N	N		N	N
MD	N	N	N		N	N
MD	Y	N	N		N	N
MD	N	N	N		N	N
MD	N	N	N		N	N
MD	N	N	N		N	N
MD	Y	N	N		N	N
MD	Y	N	N		N	N
MD	Y	N	N		N	N
MD	Y	N	N		N	N
MD	N	N	N		N	N
MD	N	N	N		N	N
MD	N	N	N		N	N
MD	N	N	N		N	N
MD	N	N	N		N	N
MD	N	N	N		N	N
MD	N	N	N		N	N
MD	N	N	N		N	N
MD	N	N	N		N	N
MD	N	N	N		N	N
MD	N	N	Y		N	N
MD	N	N	Y		N	N
MD	N	N	N		N	N
MD	N	N	N		N	N
MD	N	N	Y		N	N
MD	Y	N	Y		N	N
MD	Y	N	Y		N	N
MD	N	N	Y		N	N
MD	N	N	Y		N	N
MD	Y	N	Y		N	N
MD	N	N	N		N	N
MD	N	N	N		N	N
MD	Y	N	Y		N	N
MD	Y	N	N		N	N
MD	Y	N	N		N	N
MD	N	N	N		N	N
MD	Y	N	N		N	N
MD	Y	N	Y		N	N
MD	Y	N	Y		N	N
MD	Y	N	Y		N	N
MD	N	N	N		N	N
MD	N	N	N		N	N
MD	N	N	N		N	N
MD	Y	Y	Y		N	N
MD	N	N	N		N	N
MD	N	N	N		N	N
MD	N	N	Y		N	N
MD	Y	N	Y		N	N
MD	Y	N	N		N	N
MD	N	N	N		N	N
MD	Y	N	N		N	N
MD	Y	N	N		N	N
MD	Y	N	Y		N	N
MD	N	N	N		N	N
MD	N	N	N		N	N
MD	N	N	N		N	N
MD	N	N	N		N	N
MD	N	N	N		N	N
MD	Y	N	Y		N	N
MD	N	N	N		N	N
MD	Y	N	N		N	N
MD	Y	N	N		N	N
MD	Y	N	N		N	N
MD	N	N	Y		N	N
MD	N	N	N		N	N
MD	N	N	N		N	N
MD	Y	N	N		N	N
MD	N	N	N		N	N
MD	N	N	Y		N	N
MD	N	N	N		N	N
MD	N	N	N		N	N
MD	N	N	N		N	N
MD	Y	Y	N		N	N
MD	N	N	N		N	N
MD	Y	N	N		N	N
MD	Y	N	N		N	N
MD	N	N	N		N	N
MD	Y	N	N		N	N
MD	Y	N	N		N	N
MD	N	N	N		N	N
MD	N	N	N		N	N
MD	Y	N	N		N	N
MD	Y	N	N		N	N
MD	N	N	Y		N	N
MD	N	N	N		N	N
MD	N	N	N		N	N
MD	Y	N	N		N	N
MD	N	N	N		N	N
MD	Y	N	N		N	N
MD	Y	N	N		N	N
MD	Y	N	Y		N	N
MD	N	N	N		N	N
MD	N	N	N		N	N
MD	Y	N	N		N	N
MD	Y	N	N		N	N
MD	N	N	N		N	N
MD	N	N	N		N	N
MD	N	N	N		N	N
MD	Y	N	N		N	N
MD	Y	N	N		N	N
MD	Y	N	N		N	N
MD	Y	N	N		N	N
MD	N	N	N		N	N
MD	N	N	N		N	N
MD	N	N	N		N	N
MD	Y	N	N		N	N
MD	N	N	N		N	N
MD	Y	N	N		N	N
MD	N	N	N		N	N
MD	Y	N	N		N	N
MD	N	N	N		N	N
MD	Y	N	Y		N	N
MD	N	N	N		N	N
MD	N	N	N		N	N
MD	Y	N	Y		N	N
MD	N	N	N		N	N
MD	N	N	N		N	N
MD	N	N	N		N	N
MD	N	N	N		N	N
MD	N	N	N		N	N
MD	Y	N	N		N	N
MD	Y	N	N		N	N
MD	N	N	N		N	N
MD	N	N	N		N	N
MD	N	N	N		N	N
MD	N	N	N		N	N
MD	N	N	N		N	N
MD	Y	N	N		N	N
MD	Y	N	N		N	N
MD	N	N	N		N	N
MD	N	N	N		N	N
MD	N	N	N		N	N
MD	N	N	N		N	N
MD	N	N	N		N	N
MD	N	N	N		N	N
MD	N	N	N		N	N
MD	N	N	N		N	N
MD	N	N	N		N	N
MD	N	N	N		N	N
MD	Y	N	N		N	N
MD	Y	Y	N		N	N
MD	Y	N	N		N	N
MD	N	N	N		N	N
MD	N	N	N		N	N
MD	N	N	N		N	N
MD	N	N	N		N	N
MD	N	N	N		N	N
MD	Y	N	N		N	N
MD	Y	N	N		N	N
MD	N	N	N		N	N
MD	N	N	N		N	N
MD	N	N	N		N	N
MD	N	N	N		N	N
MD	N	N	N		N	N
MD	N	N	N		N	N
MD	N	N	N		N	N
MD	Y	N	N		N	N
MD	Y	Y	N		N	N
MD	N	N	N		N	N
MD	Y	N	N		N	N
MD	N	N	N		N	N
MD	Y	N	N		N	N
MD	Y	N	N		N	N
MD	Y	N	N		N	N
MD	Y	N	N		N	N
MD	Y	N	N		N	N
MD	Y	N	N		N	N
MD	Y	N	N		N	N
MD	Y	N	N		N	N
MD	Y	N	N		N	N
MD	Y	N	N		N	N
MD	Y	N	N		N	N
MD	Y	N	N		N	N
MD	Y	N	N		N	N
MD	Y	N	N		N	N
MD	Y	N	N		N	N
MD	Y	N	N		N	N
MD	N	N	N		N	N
MD	Y	N	N		N	N
MD	N	N	N		N	N
MD	N	N	N		N	N
MD	Y	N	N		N	N
MD	N	N	N		N	N
MD	N	N	N		N	N
MD	N	N	N		N	N
MD	N	N	N		N	N
MD	N	N	N		N	N
MD	N	N	N		N	N
MD	N	N	N		N	N
MD	Y	N	Y		N	N
MD	Y	N	N		N	N
MD	Y	N	N		N	N
MD	Y	N	N		N	N
MD	Y	N	N		N	N
MD	N	N	N		N	N
MD	Y	N	N		N	N
MD	Y	N	N		N	N
MD	Y	N	N		N	N
MD	N	N	N		N	N
MD	N	N	N		N	N
MD	Y	N	N		N	N
MD	N	N	N		N	N
MD	N	N	N		N	N
MD	N	N	N		N	N
MD	N	N	N		N	N
MD	N	N	N		N	N
MD	Y	N	Y		N	N
MD	Y	Y	N		N	N
MD	Y	N	Y		N	N
MD	Y	N	N		N	N
MD	Y	N	Y		N	N
MD	N	N	N		N	N
MD	N	N	N		N	N
MD	Y	N	N		N	N
MD	N	N	N		N	N
MD	N	N	N		N	N
MD	Y	Y	Y		N	N
MD	Y	N	N		N	N
MD	N	N	N		N	N
MD	N	N	N		N	N
MD	N	N	N		N	N
MD	Y	N	N		N	N
MD	Y	N	N		N	N
MD	N	N	N		N	N
MD	Y	N	N		N	N
MD	Y	N	N		N	N
MD	Y	N	N		N	N
MD	N	N	N		N	N
MD	Y	N	N		N	N
MD	N	N	N		N	N
MD	Y	N	Y		Y	N
MD	Y	N	N		N	N
MD	Y	N	N		N	N
MD	Y	N	N		N	N
MD	Y	N	N		N	N
MD	Y	N	N		N	N
MD	N	N	N		N	N
MD	Y	N	N		N	N
MD	Y	N	Y		Y	N
MD	N	N	N		N	N
MD	Y	N	Y		N	N
MD	N	N	N		N	N
MD	N	N	N		N	N
MD	N	N	N		N	N
MD	Y	N	Y		N	N
MD	N	N	Y		N	N
MD	N	N	Y		N	N
MD	Y	Y	N		N	N
MD	N	N	Y		N	N
MD	N	N	Y		N	N
MD	N	N	N		N	N
MD	Y	N	N		N	N
MD	N	N	N		N	N
MD	Y	N	Y		N	N
MD	Y	N	N		N	N
MD	N	N	Y		N	N
MD	Y	N	Y		N	N
MD	Y	N	Y		N	N
MD	N	N	N		N	N
MD	N	N	Y		N	N
MD	Y	N	Y		N	N
MD	Y	N	Y		N	N
MD	N	N	N		N	N
MD	Y	N	N		N	N
MD	N	N	N		N	N
MD	N	N	Y		N	N
MD	N	N	N		N	N
MD	N	N	N		N	N
MD	Y	N	N		N	N
MD	Y	N	Y		N	N
MD	N	N	N		N	N
MD	N	N	N		N	N
MD	N	N	N		N	N
MD	N	N	N		N	N
MD	Y	N	N		N	N
MD	Y	N	N		N	N
MD	N	N	N		N	N
MD	N	N	N		N	N
MD	N	N	N		N	N
MD	N	N	N		N	N
MD	N	N	N		N	N
MD	Y	Y	N		N	N
MD	N	N	N		N	N
MD	N	N	N		N	N
MD	N	N	N		N	N
MD	N	N	N		N	N
MD	Y	N	N		N	N
MD	N	N	N		N	N
MD	N	N	N		N	N
MD	N	N	N		N	N
MD	Y	N	N		N	N
MD	N	N	N		N	N
MD	N	N	N		N	N
MD	N	N	N		N	N
MD	N	N	N		N	N
MD	N	N	N		N	N
MD	N	N	N		N	N
MD	N	N	N		N	N
MD	N	N	N		N	N
MD	N	N	N		N	N
MD	N	N	N		N	N
MD	N	N	N		N	N
MD	N	N	N		N	N
MD	N	N	N		N	N
MD	N	N	N		N	N
MD	N	N	N		N	N
MD	N	N	N		N	N
MD	N	N	N		N	N
MD	N	N	N		N	N
MD	N	N	N		N	N
MD	N	N	N		N	N
MD	Y	N	N		N	N
MD	N	N	N		N	N
MD	Y	N	N		N	N
MD	Y	N	N		N	N
MD	N	N	N		N	N
MD	Y	N	N		N	N
MD	Y	N	N		N	N
MD	N	N	N		N	N
MD	Y	N	N		N	N
MD	N	N	N		N	N
MD	N	N	N		N	N
MD	Y	N	N		N	N
MD	N	N	N		N	N
MD	Y	N	N		N	N
MD	N	N	N		N	N
MD	N	N	N		N	N
MD	N	N	N		N	N
MD	N	N	N		N	N
MD	Y	N	N		N	N
MD	N	N	N		N	N
MD	N	N	N		N	N
MD	N	N	N		N	N
MD	N	N	N		N	N
MD	Y	N	N		N	N
MD	N	N	N		N	N
MD	N	N	N		N	N
MD	Y	N	N		N	N
MD	Y	N	N		N	N
MD	N	N	N		N	N
MD	N	N	N		N	N
MD	N	N	N		N	N
MD	N	N	N		N	N
MD	N	N	N		N	N
MD	Y	N	N		N	N
MD	Y	N	N		N	N
MD	Y	N	N		N	N
MD	Y	N	Y		N	N
MD	Y	N	N		N	N
MD	Y	N	N		Y	N
MD	Y	Y	N		N	N
MD	Y	N	N		N	N
MD	Y	N	N		N	N
MD	Y	N	N		N	N
MD	Y	N	Y		N	N
MD	Y	N	N		N	N
MD	Y	N	N		N	N
MD	Y	N	N		N	N
MD	Y	N	Y		N	N
MD	Y	N	N		N	N
MD	N	N	N		N	N
MD	Y	Y	Y		N	N
MD	Y	N	N		N	N
MD	Y	N	N		N	N
MD	Y	N	N		N	N
MD	Y	N	N		N	N
MD	Y	N	N		N	N
MD	N	N	N		N	N
MD	N	N	Y		N	N
MD	Y	N	N		N	N
MD	Y	N	N		N	N
MD	Y	N	N		N	N
MD	N	N	N		N	N
MD	N	N	N		N	N
MD	Y	N	N		N	N
MD	Y	N	N		N	N
MD	Y	N	N		N	N
MD	N	N	N		N	N
MD	Y	N	N		N	N
MD	Y	N	N		N	N
MD	Y	N	N		N	N
MD	N	N	N		N	N
MD	N	N	N		N	N
MD	N	N	N		N	N
MD	Y	N	N		N	N
MD	N	N	N		N	N
MD	N	N	N		N	N
MD	N	N	N		N	N
MD	N	N	N		N	N
MD	Y	N	N		N	N
MD	N	N	N		N	N
MD	Y	N	N		N	N
MD	N	N	N		N	N
MD	N	N	N		N	N
MD	N	N	N		N	N
MD	N	N	Y		N	N
MD	N	N	N		N	N
MD	N	N	Y		N	N
MD	N	N	N		N	N
MD	N	N	N		N	N
MD	Y	N	N		N	N
MD	N	N	N		N	N
MD	N	N	N		N	N
MD	N	N	N		N	N
MD	N	N	N		N	N
MD	N	N	N		N	N
MD	Y	Y	N		N	N
MD	N	N	N		N	N
MD	Y	N	N		N	N
MD	Y	N	Y		N	N
MD	N	N	N		N	N
MD	N	N	N		N	N
MD	N	N	N		N	N
MD	Y	N	Y		N	N
MD	Y	N	N		N	N
MD	N	N	N		N	N
MD	Y	N	N		N	N
MD	N	N	N		N	N
MD	N	N	N		N	N
MD	N	N	Y		N	N
MD	N	N	N		N	N
MD	N	N	N		N	N
MD	N	N	N		N	N
MD	N	N	N		N	N
MD-PhD	N	N	Y		N	N
MD-PhD	N	N	N		N	N
MD-PhD	N	N	N		N	N
MD-PhD	N	N	Y		N	N
MD-PhD	N	N	Y		N	N
MD-PhD	N	N	N		N	N
MD-PhD	N	N	N		N	N
MD-PhD	N	N	N		N	N
MD-PhD	Y	N	N		N	N
MD-PhD	Y	N	Y		N	N
MD-PhD	Y	N	Y		Y	N
MD-PhD	N	N	N		N	N
MD-PhD	Y	N	N		N	N
MD-PhD	N	N	N		N	N
MD-PhD	N	N	N		N	N
MD-PhD	N	N	N		N	N
MD-PhD	N	N	N		N	N
MD-PhD	Y	N	N		N	N
MD-PhD	N	N	N		N	N
MD-PhD	N	N	N		N	N
MD-PhD	N	N	N		N	N
MD-PhD	Y	N	Y		N	N
MD-PhD	Y	N	N		N	N
MD-PhD	Y	N	Y		N	N
MD-PhD	Y	N	Y		N	N
MD-PhD	Y	N	N		N	N
MD-PhD	Y	Y	N		N	N
MD-PhD	Y	N	Y		N	N
MD-PhD	Y	N	N		N	N
MD-PhD	N	N	N		N	N
MD-PhD	N	N	N		N	N
MD-PhD	N	N	N		N	N
MD	N	N	N		N	N
MD	Y	N	N		N	N
MD	N	N	N		N	N
MD	Y	N	N		N	N
MD	N	N	N		N	N
MD	N	N	N		N	N
MD	N	N	N		N	N
MD	N	N	N		N	N
MD	N	N	N		N	N
MD	N	N	N		N	N
MD	N	N	N		N	N
MD	N	N	N		N	N
MD	N	N	N		N	N
MD	N	N	N		N	N
MD	N	N	N		N	N
MD	N	N	N		N	N
MD	Y	Y	N		N	N
MD	Y	N	N		N	N
MD	Y	N	N		N	N
MD	N	N	N		N	N
MD	N	N	N		N	N
MD	Y	N	N		N	N
MD	N	N	N		N	N
MD	Y	N	Y		N	N
MD	N	N	Y		N	N
MD	Y	N	Y		N	N
MD	N	N	Y		N	N
MD	N	N	N		N	N
MD	N	N	N		N	N
MD	N	N	N		N	N
MD	N	N	Y		N	N
MD	Y	N	Y		N	N
MD	N	N	Y		N	N
MD	N	N	Y		N	N
MD	Y	Y	Y		N	N
MD	N	N	N		N	N
MD	N	N	N		N	N
MD	N	N	N		N	N
MD	N	N	N		N	N
MD	N	N	N		N	N
MD	N	N	Y		N	N
MD	N	N	N		N	N
MD	N	N	N		N	N
MD	N	N	N		N	N
MD	N	N	N		N	N
MD	N	N	N		N	N
MD	N	N	N		N	N
MD	Y	N	Y		N	N
MD	N	N	N		N	N
MD	N	N	N		N	N
MD	N	N	N		N	N
MD	N	N	N		N	N
MD	Y	N	N		N	N
MD	Y	N	N		N	N
MD	Y	N	N		N	N
MD	N	N	N		N	N
MD	Y	N	Y		N	N
MD	N	N	N		N	N
MD	N	N	N		N	N
MD	N	N	N		N	N
MD	N	N	N		N	N
MD	N	N	N		N	N
MD	Y	N	N		N	N
MD	N	N	N		N	N
MD	N	N	N		N	N
MD	N	N	N		N	N
MD	Y	N	N		N	N
MD	Y	N	N		N	N
MD	N	N	N		N	N
MD	N	N	N		N	N
MD	N	N	N		N	N
MD	N	N	N		N	N
MD	N	N	N		N	N
MD	Y	N	N		N	N
MD	N	N	N		N	N
MD	Y	N	N		N	N
MD	Y	N	N		N	N
MD	N	N	N		N	N
MD	N	N	N		N	N
MD	N	N	N		N	N
MD	Y	N	N		N	N
MD	N	N	N		N	N
MD	N	N	N		N	N
MD	N	N	N		N	N
MD	N	N	N		N	N
MD	N	N	N		N	N
MD	N	N	N		N	N
MD	Y	N	N		N	N
MD	N	N	N		N	N
MD	N	N	N		N	N
MD	N	N	N		N	N
MD	N	N	N		N	N
MD	Y	N	N		N	N
MD	Y	N	N		N	N
MD	Y	Y	N		N	N
MD	N	N	N		N	N
MD	N	N	N		N	N
MD	N	N	N		N	N
MD	Y	N	N		N	N
MD	N	N	N		N	N
MD	N	N	N		N	N
MD	N	N	N		N	N
MD	Y	N	N		N	N
MD	N	N	N		N	N
MD	N	N	N		N	N
MD	N	N	N		N	N
MD	N	N	N		N	N
MD	N	N	N		N	N
MD	N	N	N		N	N
MD	N	N	N		N	N
MD	N	N	N		N	N
MD	N	N	N		N	N
MD	N	N	N		N	N
MD	N	N	N		N	N
MD	N	N	N		N	N
MD	N	N	N		N	N
MD	N	N	N		N	N
MD	N	N	N		N	N
MD	N	N	N		N	N
MD	N	N	N		N	N
MD	N	N	N		N	N
MD	N	N	N		N	N
MD	N	N	N		N	N
MD	N	N	N		N	N
MD	N	N	N		N	N
MD	N	N	N		N	N
MD	N	N	N		N	N
MD	N	N	N		N	N
MD	N	N	N		N	N
MD	N	N	N		N	N
MD	Y	Y	N		N	N
MD	N	N	N		N	N
MD	N	N	N		N	N
MD	N	N	N		N	N
MD	N	N	N		N	N
MD	N	N	N		N	N
MD	N	N	N		N	N
MD	N	N	N		N	N
MD	N	N	N		N	N
MD	N	N	N		N	N
MD	N	N	N		N	N
MD	N	N	N		N	N
MD	N	N	N		N	N
MD	N	N	N		N	N
MD	N	N	N		N	N
MD	N	N	N		N	N
MD	N	N	N		N	N
MD	N	N	N		N	N
MD	N	N	N		N	N
MD	N	N	N		N	N
MD	N	N	N		N	N
MD	N	N	N		N	N
MD-MSc	N	N	N		N	N
MD-MSc	Y	N	N		N	N
MD-MSc	N	N	N		N	N
MD-MSc	N	N	N		N	N
MD-MSc	N	N	N		N	N
MD-MSc	N	N	N		N	N
MD-MSc	N	N	N		N	N
MD-MSc	Y	N	N		N	N
MD-MSc	N	N	N		N	N
MD-MSc	N	N	N		N	N
MD-MSc	N	N	N		N	N
MD-MSc	N	N	N		N	N
MD-MSc	N	N	N		N	N
MD-MSc	Y	N	N		N	N
MD-MSc	Y	N	Y		N	N
MD-MSc	Y	N	N		N	N
MD-MSc	N	N	N		N	N
MD-MSc	Y	N	N		N	N
MD-MSc	Y	N	N		N	N
MD-MSc	N	N	N		N	N
MD-MSc	Y	N	Y		N	N
MD-MSc	N	N	N		N	N
MD-MSc	Y	N	N		N	N
MD-MSc	Y	N	N		N	N
MD-MSc	N	N	N		N	N
MD-MSc	N	N	N		N	N
MD-MSc	N	N	N		N	N
MD-MSc	Y	Y	N		N	N
MD-MSc	N	N	N		N	N
MD-MSc	Y	N	N		N	N
MD-MSc	N	N	N		N	N
MD-MSc	N	N	N		N	N
MD-MSc	N	N	N		N	N
MD-MSc	N	N	N		N	N
MD-MSc	N	N	N		N	N
MD-MSc	Y	N	N		N	N
MD-MSc	Y	N	N		N	N
MD-MSc	Y	N	N		N	N
MD-MSc	Y	N	Y		N	N
MD-MSc	N	N	N		N	N
MD-MSc	Y	N	N		N	N
MD-MSc	N	N	N		N	N
MD-MSc	N	N	N		N	N
MD-MSc	N	N	N		N	N
MD-MSc	N	N	N		N	N
MD-MSc	N	N	N		N	N
MD	Y	N	N		N	N
MD	Y	N	N		N	N
MD	Y	N	N		N	N
MD	Y	Y	N		N	N
MD	Y	N	N		N	N
MD	Y	N	N		N	N
MD	Y	N	N		N	N
MD	Y	N	N		N	N
MD	Y	N	N		N	N
MD	Y	N	N		N	N
MD	Y	N	N		N	N
MD	Y	N	N		N	N
MD	Y	N	N		N	N
MD	Y	N	N		N	N
MD	Y	N	N		N	N
MD	Y	N	N		N	N
MD	Y	N	N		N	N
MD	Y	N	N		N	N
MD	Y	N	N		N	N
MD	Y	N	N		N	N
MD	Y	N	N		N	N
MD	Y	N	N		N	N
MD	Y	N	N		N	N
MD	N	N	N		N	N
MD	N	N	N		N	N
MD	N	N	N		N	N
MD	N	N	N		N	N
MD	N	N	N		N	N
MD	Y	N	Y		N	N
MD	N	N	N		N	N
MD	Y	Y	Y		N	N
MD	N	N	N		N	N
MD	Y	N	Y		N	N
MD	N	N	N		N	N
MD	N	N	N		N	N
MD	N	N	N		N	N
MD	Y	N	N		N	N
MD	N	N	Y		N	N
MD	N	N	N		N	N
MD	Y	N	N		N	N
MD	Y	N	N		N	N
MD	Y	N	Y		N	N
MD	Y	N	N		N	N
MD	N	N	N		N	N
MD	Y	N	N		N	N
MD	Y	N	N		N	N
MD	Y	N	Y		N	N
MD	N	N	N		N	N
MD	Y	N	N		N	N
MD	N	N	N		N	N
MD	Y	N	N		N	N
MD	N	N	N		N	N
MD	Y	N	N		N	N
MD	Y	N	N		N	N
MD	Y	N	N		N	N
MD	Y	N	N		N	N
MD	N	N	N		N	N
MD	Y	N	N		N	N
MD	N	N	N		N	N
MD	Y	N	N		N	N
MD	N	N	N		N	N
MD	Y	N	N		N	N
MD	N	N	N		N	N
MD	Y	N	N		N	N
MD	N	N	N		N	N
MD	N	N	N		N	N
MD	Y	N	N		N	N
MD	Y	N	N		N	N
MD	N	N	N		N	N
MD	N	N	N		N	N
MD	Y	N	N		N	N
MD	N	N	N		N	N
MD	Y	N	N		N	N
MD	Y	N	Y		Y	N
MD	Y	N	N		N	N
MD	Y	N	N		N	N
MD	Y	N	N		N	N
MD	N	N	N		N	N
MD	Y	N	N		N	N
MD	Y	N	N		N	N
MD	Y	N	N		N	N
MD	Y	Y	Y		N	N
MD	Y	N	N		N	N
MD	Y	N	N		N	N
MD	N	N	N		N	N
MD-MSc	Y	N	N		N	N
MD-MSc	N	N	Y		N	N
MD-MSc	N	N	Y		N	N
MD-MSc	N	N	N		N	N
MD-MSc	N	N	Y		N	N
MD-MSc	Y	Y	Y		N	N
MD-MSc	Y	N	Y		N	N
MD-MSc	Y	N	Y		N	N
MD-MSc	Y	N	N		N	N
MD	Y	N	N		N	N
MD	N	N	N		N	N
MD	Y	N	N		N	N
MD	N	N	N		N	N
MD	N	N	N		N	N
MD	Y	N	N		N	N
MD	Y	N	Y		N	N
MD	N	N	N		N	N
MD	Y	N	N		N	N
MD	Y	N	N		N	N
MD	Y	N	N		N	N
MD	Y	N	Y		N	N
MD	N	N	N		N	N
MD	Y	N	Y		N	N
MD	Y	Y	Y		N	N
MD	Y	N	N		N	N
MD	Y	N	N		N	N
MD	Y	N	N		N	N
MD	Y	N	N		N	N
MD	N	N	N		N	N
MD	Y	N	Y		N	N
MD	N	N	N		N	N
MD	Y	N	N		N	N
MD	Y	N	N		N	N
MD	N	N	N		N	N
MD	Y	N	N		N	N
MD	Y	N	N		N	N
MD	Y	N	N		N	N
MD	Y	N	N		N	N
MD	Y	N	N		N	N
MD	Y	N	N		N	N
MD	Y	N	N		N	N
MD	Y	N	N		N	N
MD	Y	N	N		N	N
MD	Y	N	N		N	N
MD	Y	N	Y		N	N
MD	Y	N	N		N	N
MD	Y	N	N		N	N
MD	Y	N	N		N	N
MD	Y	N	Y		N	N
MD	Y	N	N		N	N
MD	Y	N	Y		N	N
MD	Y	N	N		N	N
MD	Y	N	Y		N	N
MD	Y	Y	N		N	N
MD	Y	N	Y		N	N
MD	Y	N	N		N	N
MD	Y	N	Y		N	N
MD	Y	N	N		N	N
MD	Y	N	N		N	N
MD	Y	N	Y		N	N
MD	Y	N	Y		N	N
MD	Y	N	N		N	N
MD-MSc	N	N	N		N	N
MD-MSc	N	N	N		N	N
MD-MSc	N	N	N		N	N
MD-MSc	N	N	N		N	N
MD-MSc	N	N	N		N	N
MD-MSc	N	N	N		N	N
MD-MSc	N	N	N		N	N
MD-MSc	N	N	N		N	N
MD-MSc	N	N	N		N	N
MD-MSc	N	N	N		N	N
MD-MSc	N	N	N		N	N
MD-MSc	N	N	N		N	N
MD-MSc	Y	N	N		N	N
MD-MSc	N	N	N		N	N
MD-MSc	Y	N	N		N	N
MD-MSc	N	N	N		N	N
MD-MSc	N	N	N		N	N
MD-MSc	N	N	N		N	N
MD-MSc	N	N	N		N	N
MD-MSc	N	N	N		N	N
MD-MSc	N	N	N		N	N
MD-MSc	N	N	N		N	N
MD-MSc	N	N	N		N	N
MD-MSc	N	N	N		N	N
MD-MSc	N	N	N		N	N
MD-MSc	N	N	N		N	N
MD-MSc	N	N	N		N	N
MD-MSc	N	N	N		N	N
MD-MSc	N	N	N		N	N
MD-MSc	N	N	N		N	N
MD-MSc	N	N	N		N	N
MD-MSc	N	N	N		N	N
MD-MSc	N	N	N		N	N
MD-MSc	N	N	N		N	N
MD-MSc	Y	N	N		N	N
MD-MSc	N	N	N		N	N
MD-MSc	N	N	N		N	N
MD-MSc	N	N	N		N	N
MD-MSc	N	N	N		N	N
MD-MSc	Y	N	N		N	N
MD-MSc	N	N	N		N	N
MD-MSc	Y	N	N		N	N
MD-MSc	N	N	N		N	N
MD-MSc	Y	N	N		N	N
MD-MSc	N	N	N		N	N
MD-MSc	Y	Y	N		N	N
MD-MSc	N	N	N		N	N
MD-MSc	N	N	N		N	N
MD-MSc	N	N	N		N	N
MD-MSc	Y	N	N		N	N
MD-MSc	N	N	N		N	N
MD-MSc	N	N	N		N	N
MD-MSc	Y	N	N		N	N
MD-MSc	N	N	N		N	N
MD-MSc	N	N	N		N	N
MD-MSc	Y	N	N		N	N
MD-MSc	N	N	N		N	N
MD-MSc	N	N	N		N	N
MD-MSc	N	N	N		N	N
MD-MSc	N	N	N		N	N
MD-MSc	N	N	N		N	N
MD-MSc	N	N	N		N	N
MD-MSc	N	N	N		N	N
MD-MSc	N	N	N		N	N
MD	Y	N	N		N	N
MD	N	N	N		N	N
MD	Y	N	N		N	N
MD	Y	N	Y		N	N
MD	Y	Y	Y		N	N
MD	Y	N	Y		N	N
MD	N	N	N		N	N
MD	Y	N	Y		N	N
MD	Y	N	N		N	N
MD	N	N	N		N	N
MD	Y	N	N		N	N
MD	N	N	N		N	N
MD	Y	N	Y		N	N
MD	Y	N	Y		N	N
MD	Y	N	Y		N	N
MD	Y	N	Y		N	N
MD	Y	N	Y		Y	N
[truncated: 678,165+ more rows]

## Sheet: Figure 2-OR and CI
Terms	Estimate	Standard Error	ZT value	p-value	Odds Ratio	CI lower	CI upper	OR [95% CI]	Sample size	Significance	Outcome
Away Rotation	2.72834	0.044715	61.0162	0.00e+00	15.3075	14.023	16.7096	15.31 [14.02-16.71]	15972	significant	interview offers
Away Rotation × MD-MBA	0.32731	0.355657	0.920299	3.57e-01	1.38723	0.690889	2.78542	1.39 [0.69-2.79]	261	not significant	interview offers
Away Rotation × MD-MPH	-0.589041	0.158709	-3.71145	2.06e-04	0.554859	0.406524	0.757319	0.55 [0.41-0.76]	851	significant	interview offers
Away Rotation × MD-MSc	0.0853409	0.153884	0.554581	5.79e-01	1.08909	0.805517	1.47249	1.09 [0.81-1.47]	1129	not significant	interview offers
Away Rotation × MD-PhD	-0.900945	0.241108	-3.73669	1.86e-04	0.406186	0.253215	0.651568	0.41 [0.25-0.65]	583	significant	interview offers
Geographic Connection	1.171	0.00939969	124.579	0.00e+00	3.22522	3.16635	3.28519	3.23 [3.17-3.29]	15972	significant	interview offers
Geographic Connection × MD-MBA	0.0840603	0.0656383	1.28066	2.00e-01	1.08769	0.956389	1.23703	1.09 [0.96-1.24]	261	not significant	interview offers
Geographic Connection × MD-MPH	-0.170203	0.0382105	-4.45433	8.42e-06	0.843494	0.78263	0.909091	0.84 [0.78-0.91]	851	significant	interview offers
Geographic Connection × MD-MSc	-0.124147	0.0319337	-3.88765	1.01e-04	0.88325	0.829662	0.940299	0.88 [0.83-0.94]	1129	significant	interview offers
Geographic Connection × MD-PhD	-0.46429	0.0534974	-8.67873	4.00e-18	0.628581	0.566009	0.698071	0.63 [0.57-0.7]	583	significant	interview offers
Geographic Preference	0.145212	0.0102416	14.1787	1.24e-45	1.15628	1.13331	1.17973	1.16 [1.13-1.18]	10561	significant	interview offers
Geographic Preference × MD-MBA	0.267866	0.0743521	3.60267	3.15e-04	1.30717	1.12991	1.51225	1.31 [1.13-1.51]	172	significant	interview offers
Geographic Preference × MD-MPH	0.075432	0.0454356	1.6602	9.69e-02	1.07835	0.986471	1.17879	1.08 [0.99-1.18]	535	not significant	interview offers
Geographic Preference × MD-MSc	-0.0147969	0.0375141	-0.394436	6.93e-01	0.985312	0.915464	1.06049	0.99 [0.92-1.06]	750	not significant	interview offers
Geographic Preference × MD-PhD	-0.148561	0.0592154	-2.50882	1.21e-02	0.861948	0.767495	0.968024	0.86 [0.77-0.97]	379	significant	interview offers
Signaled Program	0.858678	0.0137943	62.2489	0.00e+00	2.36004	2.29708	2.42472	2.36 [2.3-2.42]	15972	significant	interview offers
Signaled Program × MD-MBA	-0.0866362	0.0900493	-0.962097	3.36e-01	0.917011	0.76864	1.09402	0.92 [0.77-1.09]	261	not significant	interview offers
Signaled Program × MD-MPH	-6.22993e-05	0.0557501	-0.00111747	9.99e-01	0.999938	0.896432	1.11539	1 [0.9-1.12]	851	not significant	interview offers
Signaled Program × MD-MSc	-0.0889819	0.050297	-1.76913	7.69e-02	0.914862	0.828976	1.00965	0.91 [0.83-1.01]	1129	not significant	interview offers
Signaled Program × MD-PhD	-0.232289	0.0758751	-3.06146	2.20e-03	0.792717	0.683175	0.919823	0.79 [0.68-0.92]	583	significant	interview offers
Away Rotation	1.91178	0.0344538	55.4882	0.00e+00	6.76511	6.32335	7.23774	6.77 [6.32-7.24]	15972	significant	matching
Away Rotation × MD-MBA	0.146509	0.24699	0.593177	5.53e-01	1.15779	0.713486	1.87876	1.16 [0.71-1.88]	261	not significant	matching
Away Rotation × MD-MPH	0.0215421	0.145961	0.147588	8.83e-01	1.02178	0.767558	1.36019	1.02 [0.77-1.36]	851	not significant	matching
Away Rotation × MD-MSc	0.0701432	0.119642	0.586278	5.58e-01	1.07266	0.848442	1.35614	1.07 [0.85-1.36]	1129	not significant	matching
Away Rotation × MD-PhD	-0.440759	0.219853	-2.00479	4.50e-02	0.643548	0.418252	0.990202	0.64 [0.42-0.99]	583	significant	matching
Geographic Connection	1.26967	0.0238683	53.1949	0.00e+00	3.55968	3.39698	3.73016	3.56 [3.4-3.73]	15972	significant	matching
Geographic Connection × MD-MBA	0.00692783	0.176766	0.0391921	9.69e-01	1.00695	0.712102	1.42389	1.01 [0.71-1.42]	261	not significant	matching
Geographic Connection × MD-MPH	-0.210413	0.0998924	-2.10639	3.52e-02	0.81025	0.666176	0.985483	0.81 [0.67-0.99]	851	significant	matching
Geographic Connection × MD-MSc	-0.117077	0.0849885	-1.37757	1.68e-01	0.889516	0.753026	1.05075	0.89 [0.75-1.05]	1129	not significant	matching
Geographic Connection × MD-PhD	-0.0829124	0.11593	-0.715193	4.74e-01	0.920432	0.733348	1.15524	0.92 [0.73-1.16]	583	not significant	matching
Geographic Preference	-0.00473814	0.0283772	-0.16697	8.67e-01	0.995273	0.941428	1.0522	1 [0.94-1.05]	10561	not significant	matching
Geographic Preference × MD-MBA	0.201659	0.202103	0.997803	3.18e-01	1.22343	0.823277	1.81808	1.22 [0.82-1.82]	172	not significant	matching
Geographic Preference × MD-MPH	0.104475	0.121751	0.858108	3.91e-01	1.11013	0.874453	1.40932	1.11 [0.87-1.41]	535	not significant	matching
Geographic Preference × MD-MSc	0.0249543	0.104002	0.239941	8.10e-01	1.02527	0.836199	1.25709	1.03 [0.84-1.26]	750	not significant	matching
Geographic Preference × MD-PhD	-0.0693843	0.143648	-0.483015	6.29e-01	0.932968	0.704029	1.23635	0.93 [0.7-1.24]	379	not significant	matching
Signaled Program	1.05385	0.0286685	36.7599	8.09e-296	2.86867	2.71193	3.03448	2.87 [2.71-3.03]	15972	significant	matching
Signaled Program × MD-MBA	0.0695514	0.195647	0.355495	7.22e-01	1.07203	0.73058	1.57305	1.07 [0.73-1.57]	261	not significant	matching
Signaled Program × MD-MPH	0.08864	0.11514	0.769845	4.41e-01	1.09269	0.87194	1.36932	1.09 [0.87-1.37]	851	not significant	matching
Signaled Program × MD-MSc	-0.00231156	0.105084	-0.0219972	9.82e-01	0.997691	0.811982	1.22587	1 [0.81-1.23]	1129	not significant	matching
Signaled Program × MD-PhD	0.123792	0.137957	0.897321	3.70e-01	1.13178	0.863636	1.48318	1.13 [0.86-1.48]	583	not significant	matching

## Sheet: Figure 3-Raw data
Degree group	Specialty	Total Applications	Total Interview Offers	Interview Offer Rate	Matched
MD	Anesthesiology	12	8	66.6667	Yes
MD	Anesthesiology	24	12	50	Yes
MD	Anesthesiology	35	16	45.7143	Yes
MD	Anesthesiology	47	47	100	Yes
MD	Anesthesiology	31	31	100	Yes
MD	Anesthesiology	24	2	8.33333	Yes
MD	Anesthesiology	31	17	54.8387	Yes
MD	Anesthesiology	50	24	48	Yes
MD	Anesthesiology	34	25	73.5294	Yes
MD	Anesthesiology	26	9	34.6154	Yes
MD	Anesthesiology	29	23	79.3103	Yes
MD	Anesthesiology	39	19	48.7179	Yes
MD	Anesthesiology	46	31	67.3913	Yes
MD	Anesthesiology	24	17	70.8333	Yes
MD	Anesthesiology	45	15	33.3333	Yes
MD	Anesthesiology	26	20	76.9231	Yes
MD	Anesthesiology	49	21	42.8571	Yes
MD	Anesthesiology	87	6	6.89655	Yes
MD	Anesthesiology	49	18	36.7347	Yes
MD	Anesthesiology	103	12	11.6505	Yes
MD	Anesthesiology	28	16	57.1429	Yes
MD	Anesthesiology	38	19	50	Yes
MD	Anesthesiology	33	13	39.3939	Yes
MD	Anesthesiology	37	21	56.7568	Yes
MD	Anesthesiology	4	4	100	Yes
MD	Anesthesiology	34	29	85.2941	Yes
MD	Anesthesiology	30	13	43.3333	Yes
MD	Anesthesiology	44	6	13.6364	Yes
MD	Anesthesiology	41	20	48.7805	Yes
MD	Anesthesiology	33	9	27.2727	Yes
MD	Anesthesiology	42	22	52.381	Yes
MD	Anesthesiology	12	12	100	Yes
MD	Anesthesiology	46	27	58.6957	Yes
MD	Anesthesiology	28	21	75	Yes
MD	Anesthesiology	40	23	57.5	Yes
MD	Anesthesiology	10	7	70	Yes
MD	Anesthesiology	15	13	86.6667	Yes
MD	Anesthesiology	31	23	74.1935	Yes
MD	Anesthesiology	31	20	64.5161	Yes
MD	Anesthesiology	33	12	36.3636	Yes
MD	Child Neurology	53	47	88.6792	Yes
MD	Child Neurology	30	16	53.3333	Yes
MD	Child Neurology	14	10	71.4286	Yes
MD	Child Neurology	39	34	87.1795	Yes
MD	Child Neurology	18	18	100	Yes
MD	Dermatology	120	12	10	No
MD	Dermatology	120	21	17.5	Yes
MD	Dermatology	45	11	24.4444	Yes
MD	Dermatology	1	1	100	No
MD	Dermatology	8	8	100	Yes
MD	Dermatology	114	4	3.50877	Yes
MD	Dermatology	67	5	7.46269	Yes
MD	Dermatology	120	7	5.83333	Yes
MD	Dermatology	57	15	26.3158	No
MD	Dermatology	86	27	31.3953	Yes
MD	Dermatology	114	8	7.01754	Yes
MD	Dermatology	43	22	51.1628	No
MD	Dermatology	3	3	100	Yes
MD	Dermatology	85	24	28.2353	No
MD	Dermatology	9	9	100	Yes
MD	Dermatology	5	5	100	No
MD	Dermatology	116	4	3.44828	No
MD	Dermatology	100	4	4	Yes
MD	Dermatology	88	12	13.6364	Yes
MD	Dermatology	6	6	100	Yes
MD	Dermatology	13	13	100	Yes
MD	Dermatology	41	5	12.1951	Yes
MD	Dermatology	120	6	5	Yes
MD	Dermatology	121	4	3.30579	Yes
MD	Dermatology	99	6	6.06061	No
MD	Emergency Medicine	1	1	100	Yes
MD	Emergency Medicine	7	7	100	No
MD	Emergency Medicine	43	35	81.3953	Yes
MD	Emergency Medicine	38	37	97.3684	Yes
MD	Emergency Medicine	7	4	57.1429	Yes
MD	Emergency Medicine	40	11	27.5	Yes
MD	Emergency Medicine	45	37	82.2222	Yes
MD	Emergency Medicine	42	11	26.1905	Yes
MD	Emergency Medicine	26	21	80.7692	Yes
MD	Emergency Medicine	98	19	19.3878	Yes
MD	Emergency Medicine	7	7	100	Yes
MD	Emergency Medicine	36	14	38.8889	Yes
MD	Emergency Medicine	46	14	30.4348	Yes
MD	Emergency Medicine	50	20	40	Yes
MD	Emergency Medicine	41	22	53.6585	Yes
MD	Emergency Medicine	50	27	54	Yes
MD	Emergency Medicine	52	18	34.6154	No
MD	Emergency Medicine	90	24	26.6667	Yes
MD	Emergency Medicine	30	14	46.6667	Yes
MD	Emergency Medicine	1	1	100	Yes
MD	Emergency Medicine	110	14	12.7273	Yes
MD	Emergency Medicine	110	14	12.7273	Yes
MD	Emergency Medicine	61	6	9.83607	Yes
MD	Emergency Medicine	49	15	30.6122	Yes
MD	Emergency Medicine	50	16	32	Yes
MD	Emergency Medicine	37	23	62.1622	Yes
MD	Emergency Medicine	17	17	100	Yes
MD	Emergency Medicine	40	19	47.5	Yes
MD	Emergency Medicine	58	12	20.6897	Yes
MD	Emergency Medicine	65	16	24.6154	Yes
MD	Emergency Medicine	83	16	19.2771	Yes
MD	Emergency Medicine	8	8	100	Yes
MD	Emergency Medicine	48	21	43.75	Yes
MD	Emergency Medicine	25	17	68	Yes
MD	Emergency Medicine	18	13	72.2222	Yes
MD	Emergency Medicine	57	18	31.5789	Yes
MD	Emergency Medicine	37	29	78.3784	Yes
MD	Emergency Medicine	69	15	21.7391	Yes
MD	Emergency Medicine	5	5	100	Yes
MD	Emergency Medicine	43	12	27.907	Yes
MD	Emergency Medicine	1	1	100	Yes
MD	Emergency Medicine	38	14	36.8421	Yes
MD	Emergency Medicine	55	15	27.2727	Yes
MD	Emergency Medicine	61	37	60.6557	Yes
MD	Emergency Medicine	53	34	64.1509	Yes
MD	Emergency Medicine	14	14	100	Yes
MD	Emergency Medicine	27	27	100	Yes
MD	Emergency Medicine	13	10	76.9231	Yes
MD	Emergency Medicine	48	32	66.6667	Yes
MD	Emergency Medicine	24	17	70.8333	Yes
MD	Emergency Medicine	34	23	67.6471	Yes
MD	Emergency Medicine	1	0	0	No
MD	Emergency Medicine	61	12	19.6721	Yes
MD	Emergency Medicine	58	16	27.5862	Yes
MD	Emergency Medicine	69	50	72.4638	Yes
MD	Emergency Medicine	26	21	80.7692	Yes
MD	Emergency Medicine	22	20	90.9091	Yes
MD	Emergency Medicine	37	30	81.0811	Yes
MD	Emergency Medicine	8	7	87.5	No
MD	Emergency Medicine	39	36	92.3077	Yes
MD	Emergency Medicine	1	1	100	No
MD	Emergency Medicine	33	31	93.9394	Yes
MD	Emergency Medicine	48	33	68.75	Yes
MD	Emergency Medicine	8	7	87.5	Yes
MD	Emergency Medicine	59	14	23.7288	Yes
MD	Emergency Medicine	40	20	50	Yes
MD	Emergency Medicine	67	7	10.4478	Yes
MD	Emergency Medicine	43	20	46.5116	Yes
MD	Emergency Medicine	59	11	18.6441	Yes
MD	Emergency Medicine	65	16	24.6154	Yes
MD	Family Medicine	56	34	60.7143	Yes
MD	Family Medicine	34	22	64.7059	Yes
MD	Family Medicine	14	10	71.4286	Yes
MD	Family Medicine	15	15	100	Yes
MD	Family Medicine	12	11	91.6667	Yes
MD	Family Medicine	10	6	60	Yes
MD	Family Medicine	30	18	60	Yes
MD	Family Medicine	43	30	69.7674	Yes
MD	Family Medicine	13	13	100	No
MD	Family Medicine	36	26	72.2222	Yes
MD	Family Medicine	15	15	100	Yes
MD	Family Medicine	34	31	91.1765	Yes
MD	Family Medicine	13	12	92.3077	Yes
MD	Family Medicine	22	18	81.8182	Yes
MD	Family Medicine	32	27	84.375	Yes
MD	Family Medicine	15	14	93.3333	Yes
MD	Family Medicine	10	10	100	Yes
MD	Family Medicine	27	13	48.1481	Yes
MD	Family Medicine	3	3	100	No
MD	Family Medicine	26	22	84.6154	Yes
MD	Family Medicine	16	16	100	No
MD	Family Medicine	25	9	36	Yes
MD	Family Medicine	3	3	100	Yes
MD	Family Medicine	22	10	45.4545	Yes
MD	Family Medicine	30	27	90	Yes
MD	Family Medicine	7	5	71.4286	Yes
MD	Family Medicine	60	60	100	Yes
MD	Family Medicine	11	4	36.3636	Yes
MD	Family Medicine	12	11	91.6667	Yes
MD	Family Medicine	20	15	75	Yes
MD	Family Medicine	19	18	94.7368	Yes
MD	Family Medicine	48	37	77.0833	Yes
MD	Family Medicine	138	23	16.6667	Yes
MD	Family Medicine	33	18	54.5455	Yes
MD	Family Medicine	1	1	100	Yes
MD	Family Medicine	13	6	46.1538	Yes
MD	Family Medicine	28	17	60.7143	Yes
MD	Family Medicine	43	3	6.97674	Yes
MD	Family Medicine	48	30	62.5	Yes
MD	Family Medicine	42	17	40.4762	Yes
MD	Family Medicine	24	9	37.5	No
MD	Family Medicine	32	17	53.125	Yes
MD	Internal Medicine	12	12	100	No
MD	Internal Medicine	24	18	75	Yes
MD	Internal Medicine	30	22	73.3333	Yes
MD	Internal Medicine	14	8	57.1429	Yes
MD	Internal Medicine	12	12	100	Yes
MD	Internal Medicine	57	25	43.8596	Yes
MD	Internal Medicine	27	21	77.7778	Yes
MD	Internal Medicine	21	21	100	Yes
MD	Internal Medicine	25	13	52	Yes
MD	Internal Medicine	51	10	19.6078	Yes
MD	Internal Medicine	23	22	95.6522	Yes
MD	Internal Medicine	28	19	67.8571	Yes
MD	Internal Medicine	38	10	26.3158	Yes
MD	Internal Medicine	13	8	61.5385	Yes
MD	Internal Medicine	34	12	35.2941	Yes
MD	Internal Medicine	25	20	80	Yes
MD	Internal Medicine	14	9	64.2857	Yes
MD	Internal Medicine	26	17	65.3846	Yes
MD	Internal Medicine	36	33	91.6667	Yes
MD	Internal Medicine	54	14	25.9259	Yes
MD	Internal Medicine	30	18	60	Yes
MD	Internal Medicine	40	23	57.5	Yes
MD	Internal Medicine	32	15	46.875	Yes
MD	Internal Medicine	29	17	58.6207	Yes
MD	Internal Medicine	62	62	100	Yes
MD	Internal Medicine	26	18	69.2308	Yes
MD	Internal Medicine	21	17	80.9524	Yes
MD	Internal Medicine	27	23	85.1852	Yes
MD	Internal Medicine	32	18	56.25	Yes
MD	Internal Medicine	12	12	100	Yes
MD	Internal Medicine	35	15	42.8571	Yes
MD	Internal Medicine	38	11	28.9474	Yes
MD	Internal Medicine	14	11	78.5714	No
MD	Internal Medicine	31	20	64.5161	Yes
MD	Internal Medicine	6	3	50	Yes
MD	Internal Medicine	22	22	100	Yes
MD	Internal Medicine	19	19	100	Yes
MD	Internal Medicine	47	34	72.3404	Yes
MD	Internal Medicine	30	12	40	Yes
MD	Internal Medicine	32	24	75	Yes
MD	Internal Medicine	43	16	37.2093	Yes
MD	Internal Medicine	83	32	38.5542	Yes
MD	Internal Medicine	25	25	100	Yes
MD	Internal Medicine	6	5	83.3333	Yes
MD	Internal Medicine	30	20	66.6667	Yes
MD	Internal Medicine	36	24	66.6667	Yes
MD	Internal Medicine	27	13	48.1481	Yes
MD	Internal Medicine	32	26	81.25	Yes
MD	Internal Medicine	30	15	50	Yes
MD	Internal Medicine	30	16	53.3333	Yes
MD	Internal Medicine	27	17	62.963	Yes
MD	Internal Medicine	50	3	6	No
MD	Internal Medicine	33	20	60.6061	Yes
MD	Internal Medicine	44	43	97.7273	Yes
MD	Internal Medicine	36	18	50	Yes
MD	Internal Medicine	39	15	38.4615	Yes
MD	Internal Medicine	36	21	58.3333	Yes
MD	Internal Medicine	28	11	39.2857	Yes
MD	Internal Medicine	45	17	37.7778	No
MD	Internal Medicine	13	8	61.5385	No
MD	Internal Medicine	38	23	60.5263	Yes
MD	Internal Medicine	31	11	35.4839	Yes
MD	Internal Medicine	22	20	90.9091	Yes
MD	Internal Medicine	33	20	60.6061	Yes
MD	Internal Medicine	34	31	91.1765	Yes
MD	Internal Medicine	52	52	100	Yes
MD	Internal Medicine	12	12	100	Yes
MD	Internal Medicine	12	12	100	Yes
MD	Internal Medicine	14	9	64.2857	Yes
MD	Internal Medicine	7	5	71.4286	Yes
MD	Internal Medicine	28	17	60.7143	Yes
MD	Internal Medicine	40	21	52.5	Yes
MD	Internal Medicine	43	23	53.4884	Yes
MD	Internal Medicine	36	16	44.4444	Yes
MD	Internal Medicine	35	16	45.7143	Yes
MD	Internal Medicine	39	23	58.9744	Yes
MD	Internal Medicine	68	4	5.88235	Yes
MD	Internal Medicine	65	20	30.7692	Yes
MD	Internal Medicine	61	47	77.0492	Yes
MD	Internal Medicine	42	11	26.1905	Yes
MD	Internal Medicine	14	14	100	No
MD	Internal Medicine	50	6	12	Yes
MD	Internal Medicine	43	12	27.907	Yes
MD	Internal Medicine	15	1	6.66667	Yes
MD	Internal Medicine	46	18	39.1304	Yes
MD	Internal Medicine	31	18	58.0645	Yes
MD	Internal Medicine	13	13	100	Yes
MD	Internal Medicine	20	12	60	Yes
MD	Internal Medicine	21	14	66.6667	Yes
MD	Internal Medicine	36	15	41.6667	Yes
MD	Internal Medicine	65	14	21.5385	Yes
MD	Internal Medicine	40	14	35	Yes
MD	Internal Medicine	92	8	8.69565	Yes
MD	Internal Medicine	26	19	73.0769	Yes
MD	Internal Medicine	31	8	25.8065	Yes
MD	Internal Medicine	14	14	100	Yes
MD	Internal Medicine	53	19	35.8491	Yes
MD	Internal Medicine	35	15	42.8571	Yes
MD	Internal Medicine	35	15	42.8571	Yes
MD	Internal Medicine	24	15	62.5	Yes
MD	Internal Medicine	30	5	16.6667	Yes
MD	Internal Medicine	29	25	86.2069	Yes
MD	Internal Medicine	20	13	65	Yes
MD	Internal Medicine	24	9	37.5	Yes
MD	Internal Medicine	6	6	100	Yes
MD	Internal Medicine	33	33	100	Yes
MD	Internal Medicine	19	12	63.1579	Yes
MD	Internal Medicine	25	12	48	Yes
MD	Internal Medicine	27	19	70.3704	Yes
MD	Internal Medicine	42	23	54.7619	Yes
MD	Internal Medicine	43	29	67.4419	Yes
MD	Internal Medicine	57	27	47.3684	Yes
MD	Internal Medicine	52	35	67.3077	Yes
MD	Internal Medicine	41	20	48.7805	Yes
MD	Internal Medicine	33	22	66.6667	Yes
MD	Internal Medicine	53	10	18.8679	Yes
MD	Internal Medicine	66	23	34.8485	Yes
MD	Internal Medicine	31	21	67.7419	Yes
MD	Internal Medicine	12	10	83.3333	Yes
MD	Internal Medicine	1	1	100	Yes
MD	Internal Medicine	62	7	11.2903	Yes
MD	Internal Medicine	6	3	50	No
MD	Internal Medicine	13	11	84.6154	Yes
MD	Internal Medicine	50	24	48	Yes
MD	Internal Medicine-Pediatrics	15	15	100	Yes
MD	Internal Medicine-Pediatrics	39	26	66.6667	Yes
MD	Internal Medicine-Pediatrics	31	19	61.2903	Yes
MD	Internal Medicine-Pediatrics	35	25	71.4286	Yes
MD	Internal Medicine-Pediatrics	66	66	100	Yes
MD	Internal Medicine-Pediatrics	29	24	82.7586	Yes
MD	Internal Medicine-Pediatrics	40	26	65	No
MD	Internal Medicine-Pediatrics	29	25	86.2069	Yes
MD	Internal Medicine-Pediatrics	1	1	100	Yes
MD	Internal Medicine-Pediatrics	1	1	100	Yes
MD	Internal Medicine-Pediatrics	31	19	61.2903	Yes
MD	Neurological Surgery	108	29	26.8519	Yes
MD	Neurological Surgery	61	30	49.1803	Yes
MD	Neurological Surgery	104	65	62.5	Yes
MD	Neurological Surgery	62	48	77.4194	Yes
MD	Neurology	17	11	64.7059	Yes
MD	Neurology	11	8	72.7273	Yes
MD	Neurology	7	7	100	Yes
MD	Neurology	7	7	100	Yes
MD	Neurology	24	17	70.8333	Yes
MD	Neurology	18	18	100	Yes
MD	Neurology	11	11	100	Yes
MD	Neurology	19	19	100	Yes
MD	Neurology	35	27	77.1429	Yes
MD	Neurology	23	22	95.6522	Yes
MD	Neurology	17	14	82.3529	Yes
MD	Neurology	27	23	85.1852	Yes
MD	Neurology	31	31	100	Yes
MD	Neurology	33	22	66.6667	Yes
MD	Neurology	48	40	83.3333	No
MD	Neurology	26	13	50	Yes
MD	Neurology	36	28	77.7778	Yes
MD	Neurology	32	21	65.625	Yes
MD	Neurology	35	13	37.1429	Yes
MD	Neurology	64	46	71.875	Yes
MD	Neurology	48	28	58.3333	Yes
MD	Neurology	30	20	66.6667	Yes
MD	Neurology	19	16	84.2105	Yes
MD	Neurology	21	11	52.381	Yes
MD	Obstetrics and Gynecology	41	17	41.4634	Yes
MD	Obstetrics and Gynecology	35	22	62.8571	Yes
MD	Obstetrics and Gynecology	49	27	55.102	Yes
MD	Obstetrics and Gynecology	11	11	100	Yes
MD	Obstetrics and Gynecology	11	11	100	Yes
MD	Obstetrics and Gynecology	53	30	56.6038	Yes
MD	Obstetrics and Gynecology	44	15	34.0909	Yes
MD	Obstetrics and Gynecology	17	13	76.4706	Yes
MD	Obstetrics and Gynecology	11	11	100	Yes
MD	Obstetrics and Gynecology	3	3	100	No
MD	Obstetrics and Gynecology	39	15	38.4615	Yes
MD	Obstetrics and Gynecology	37	14	37.8378	Yes
MD	Obstetrics and Gynecology	54	45	83.3333	Yes
MD	Obstetrics and Gynecology	69	23	33.3333	Yes
MD	Obstetrics and Gynecology	33	13	39.3939	Yes
MD	Obstetrics and Gynecology	15	9	60	Yes
MD	Obstetrics and Gynecology	85	48	56.4706	Yes
MD	Obstetrics and Gynecology	48	16	33.3333	Yes
MD	Obstetrics and Gynecology	43	22	51.1628	Yes
MD	Obstetrics and Gynecology	20	13	65	Yes
MD	Obstetrics and Gynecology	26	25	96.1538	Yes
MD	Obstetrics and Gynecology	49	20	40.8163	Yes
MD	Obstetrics and Gynecology	34	24	70.5882	Yes
MD	Obstetrics and Gynecology	84	14	16.6667	No
MD	Obstetrics and Gynecology	46	22	47.8261	No
MD	Obstetrics and Gynecology	63	26	41.2698	Yes
MD	Obstetrics and Gynecology	67	18	26.8657	Yes
MD	Obstetrics and Gynecology	61	24	39.3443	Yes
MD	Obstetrics and Gynecology	42	22	52.381	Yes
MD	Obstetrics and Gynecology	31	11	35.4839	No
MD	Obstetrics and Gynecology	22	22	100	No
MD	Obstetrics and Gynecology	79	19	24.0506	Yes
MD	Obstetrics and Gynecology	33	12	36.3636	Yes
MD	Obstetrics and Gynecology	47	7	14.8936	Yes
MD	Obstetrics and Gynecology	35	30	85.7143	Yes
MD	Obstetrics and Gynecology	30	23	76.6667	Yes
MD	Obstetrics and Gynecology	40	26	65	Yes
MD	Obstetrics and Gynecology	30	18	60	Yes
MD	Obstetrics and Gynecology	60	47	78.3333	Yes
MD	Obstetrics and Gynecology	11	11	100	Yes
MD	Obstetrics and Gynecology	51	26	50.9804	Yes
MD	Obstetrics and Gynecology	16	16	100	Yes
MD	Obstetrics and Gynecology	51	8	15.6863	Yes
MD	Obstetrics and Gynecology	49	16	32.6531	No
MD	Obstetrics and Gynecology	65	10	15.3846	Yes
MD	Obstetrics and Gynecology	45	11	24.4444	Yes
MD	Obstetrics and Gynecology	36	36	100	Yes
MD	Obstetrics and Gynecology	49	15	30.6122	Yes
MD	Obstetrics and Gynecology	82	7	8.53659	No
MD	Obstetrics and Gynecology	10	5	50	No
MD	Obstetrics and Gynecology	55	15	27.2727	Yes
MD	Obstetrics and Gynecology	12	12	100	Yes
MD	Obstetrics and Gynecology	43	16	37.2093	Yes
MD	Obstetrics and Gynecology	17	17	100	Yes
MD	Ophthalmology	34	22	64.7059	Yes
MD	Ophthalmology	63	17	26.9841	Yes
MD	Ophthalmology	65	11	16.9231	Yes
MD	Ophthalmology	69	8	11.5942	Yes
MD	Ophthalmology	81	9	11.1111	Yes
MD	Ophthalmology	67	10	14.9254	Yes
MD	Ophthalmology	1	1	100	Yes
MD	Ophthalmology	113	113	100	Yes
MD	Ophthalmology	116	2	1.72414	Yes
MD	Ophthalmology	111	24	21.6216	Yes
MD	Ophthalmology	50	14	28	Yes
MD	Ophthalmology	50	14	28	Yes
MD	Ophthalmology	17	17	100	Yes
MD	Ophthalmology	55	24	43.6364	Yes
MD	Ophthalmology	75	75	100	Yes
MD	Ophthalmology	22	22	100	No
MD	Ophthalmology	3	1	33.3333	Yes
MD	Ophthalmology	63	63	100	Yes
MD	Ophthalmology	10	10	100	Yes
MD	Orthopaedic Surgery	131	11	8.39695	Yes
MD	Orthopaedic Surgery	132	3	2.27273	No
MD	Orthopaedic Surgery	107	4	3.73832	No
MD	Orthopaedic Surgery	60	15	25	Yes
MD	Orthopaedic Surgery	71	10	14.0845	Yes
MD	Orthopaedic Surgery	131	3	2.29008	No
MD	Orthopaedic Surgery	42	11	26.1905	Yes
MD	Orthopaedic Surgery	56	20	35.7143	Yes
MD	Orthopaedic Surgery	53	20	37.7358	Yes
MD	Orthopaedic Surgery	71	15	21.1268	No
MD	Orthopaedic Surgery	77	18	23.3766	Yes
MD	Orthopaedic Surgery	42	19	45.2381	No
MD	Orthopaedic Surgery	65	11	16.9231	Yes
MD	Orthopaedic Surgery	52	52	100	No
MD	Orthopaedic Surgery	47	21	44.6809	Yes
MD	Orthopaedic Surgery	130	8	6.15385	No
MD	Orthopaedic Surgery	73	10	13.6986	Yes
MD	Orthopaedic Surgery	72	9	12.5	Yes
MD	Orthopaedic Surgery	8	8	100	Yes
MD	Orthopaedic Surgery	48	26	54.1667	No
MD	Orthopaedic Surgery	60	16	26.6667	Yes
MD	Orthopaedic Surgery	10	10	100	Yes
MD	Orthopaedic Surgery	3	3	100	Yes
MD	Orthopaedic Surgery	57	17	29.8246	Yes
MD	Orthopaedic Surgery	64	18	28.125	No
MD	Orthopaedic Surgery	7	7	100	No
MD	Orthopaedic Surgery	79	6	7.59494	Yes
MD	Orthopaedic Surgery	51	28	54.902	Yes
MD	Orthopaedic Surgery	16	7	43.75	Yes
MD	Orthopaedic Surgery	63	26	41.2698	Yes
MD	Otolaryngology	97	13	13.4021	Yes
MD	Otolaryngology	67	31	46.2687	Yes
MD	Otolaryngology	61	26	42.623	Yes
MD	Otolaryngology	54	15	27.7778	Yes
MD	Otolaryngology	45	30	66.6667	Yes
MD	Otolaryngology	32	10	31.25	Yes
MD	Otolaryngology	64	28	43.75	Yes
MD	Otolaryngology	97	35	36.0825	Yes
MD	Otolaryngology	72	8	11.1111	Yes
MD	Otolaryngology	19	19	100	Yes
MD	Otolaryngology	68	24	35.2941	Yes
MD	Otolaryngology	88	18	20.4545	Yes
MD	Otolaryngology	17	14	82.3529	Yes
MD	Pathology	19	19	100	Yes
MD	Pathology	14	14	100	Yes
MD	Pathology	25	22	88	Yes
MD	Pathology	13	13	100	Yes
MD	Pathology	15	9	60	Yes
MD	Pathology	17	17	100	Yes
MD	Pediatrics	19	9	47.3684	Yes
MD	Pediatrics	38	20	52.6316	Yes
MD	Pediatrics	39	33	84.6154	Yes
MD	Pediatrics	23	23	100	Yes
MD	Pediatrics	32	12	37.5	Yes
MD	Pediatrics	30	21	70	No
MD	Pediatrics	35	19	54.2857	Yes
MD	Pediatrics	29	18	62.069	Yes
MD	Pediatrics	47	13	27.6596	Yes
MD	Pediatrics	28	28	100	Yes
MD	Pediatrics	43	25	58.1395	Yes
MD	Pediatrics	21	16	76.1905	Yes
MD	Pediatrics	31	18	58.0645	Yes
MD	Pediatrics	3	3	100	Yes
MD	Pediatrics	6	3	50	Yes
MD	Pediatrics	43	23	53.4884	Yes
MD	Pediatrics	10	10	100	Yes
MD	Pediatrics	41	19	46.3415	Yes
MD	Pediatrics	36	8	22.2222	Yes
MD	Pediatrics	23	22	95.6522	Yes
MD	Pediatrics	33	25	75.7576	Yes
MD	Pediatrics	30	22	73.3333	Yes
MD	Pediatrics	28	23	82.1429	Yes
MD	Pediatrics	19	15	78.9474	Yes
MD	Pediatrics	25	19	76	Yes
MD	Pediatrics	27	20	74.0741	Yes
MD	Pediatrics	19	10	52.6316	Yes
MD	Pediatrics	18	13	72.2222	Yes
MD	Pediatrics	18	13	72.2222	Yes
MD	Pediatrics	28	17	60.7143	Yes
MD	Pediatrics	11	11	100	Yes
MD	Pediatrics	37	19	51.3514	Yes
MD	Pediatrics	40	16	40	Yes
MD	Pediatrics	19	15	78.9474	Yes
MD	Pediatrics	26	26	100	Yes
MD	Pediatrics	11	9	81.8182	No
MD	Pediatrics	22	11	50	Yes
MD	Pediatrics	1	1	100	No
MD	Pediatrics	55	27	49.0909	Yes
MD	Pediatrics	36	36	100	Yes
MD	Pediatrics	22	9	40.9091	Yes
MD	Pediatrics	21	15	71.4286	Yes
MD	Pediatrics	30	12	40	Yes
MD	Pediatrics	13	13	100	Yes
MD	Pediatrics	23	14	60.8696	Yes
MD	Pediatrics	28	16	57.1429	Yes
MD	Pediatrics	26	23	88.4615	Yes
MD	Pediatrics	1	1	100	No
MD	Pediatrics	60	31	51.6667	Yes
MD	Pediatrics	17	16	94.1176	Yes
MD	Pediatrics	39	23	58.9744	Yes
MD	Pediatrics	28	18	64.2857	Yes
MD	Pediatrics	23	11	47.8261	Yes
MD	Pediatrics	73	56	76.7123	Yes
MD	Pediatrics	32	21	65.625	Yes
MD	Pediatrics	29	22	75.8621	Yes
MD	Pediatrics	48	34	70.8333	Yes
MD	Pediatrics	48	26	54.1667	Yes
MD	Pediatrics	30	23	76.6667	Yes
MD	Pediatrics	25	19	76	Yes
MD	Pediatrics	28	19	67.8571	Yes
MD	Pediatrics	37	25	67.5676	Yes
MD	Pediatrics	22	17	77.2727	Yes
MD	Pediatrics	35	20	57.1429	Yes
MD	Pediatrics	7	1	14.2857	Yes
MD	Pediatrics	7	4	57.1429	No
MD	Pediatrics	37	22	59.4595	Yes
MD	Pediatrics	44	27	61.3636	Yes
MD	Pediatrics	31	19	61.2903	Yes
MD	Pediatrics	39	36	92.3077	Yes
MD	Pediatrics	28	13	46.4286	Yes
MD	Pediatrics	24	15	62.5	Yes
MD	Pediatrics	35	17	48.5714	Yes
MD	Pediatrics	26	18	69.2308	Yes
MD	Pediatrics	11	4	36.3636	Yes
MD	Pediatrics	12	12	100	Yes
MD	Pediatrics	42	17	40.4762	Yes
MD	Pediatrics	34	31	91.1765	Yes
MD	Pediatrics	25	19	76	Yes
MD	Pediatrics	25	16	64	Yes
MD	Pediatrics	18	15	83.3333	Yes
MD	Pediatrics	16	12	75	No
MD	Pediatrics	10	6	60	Yes
MD	Pediatrics	20	11	55	Yes
MD	Pediatrics	38	15	39.4737	Yes
MD	Pediatrics	28	21	75	Yes
MD	Pediatrics	33	20	60.6061	Yes
MD	Pediatrics	27	15	55.5556	Yes
MD	Pediatrics	28	20	71.4286	Yes
MD	Pediatrics	11	2	18.1818	Yes
MD	Pediatrics	40	8	20	Yes
MD	Pediatrics	30	14	46.6667	Yes
MD	Pediatrics	22	9	40.9091	Yes
MD	Pediatrics	25	21	84	Yes
MD	Pediatrics	29	15	51.7241	Yes
MD	Pediatrics	34	32	94.1176	Yes
MD	Pediatrics	10	7	70	Yes
MD	Pediatrics	25	14	56	Yes
MD	Pediatrics	39	26	66.6667	Yes
MD	Pediatrics	18	18	100	Yes
MD	Pediatrics	30	15	50	Yes
MD	Pediatrics	3	3	100	Yes
MD	Physical Medicine and Rehabilitation	30	21	70	Yes
MD	Physical Medicine and Rehabilitation	49	17	34.6939	Yes
MD	Physical Medicine and Rehabilitation	26	26	100	Yes
MD	Physical Medicine and Rehabilitation	28	8	28.5714	Yes
MD	Physical Medicine and Rehabilitation	20	20	100	No
MD	Physical Medicine and Rehabilitation	21	18	85.7143	Yes
MD	Physical Medicine and Rehabilitation	35	9	25.7143	Yes
MD	Physical Medicine and Rehabilitation	24	11	45.8333	Yes
MD	Physical Medicine and Rehabilitation	18	11	61.1111	Yes
MD	Physical Medicine and Rehabilitation	23	20	86.9565	Yes
MD	Physical Medicine and Rehabilitation	33	19	57.5758	Yes
MD	Plastic Surgery	26	6	23.0769	Yes
MD	Plastic Surgery	72	13	18.0556	Yes
MD	Plastic Surgery	94	8	8.51064	Yes
MD	Plastic Surgery	68	21	30.8824	Yes
MD	Plastic Surgery	55	29	52.7273	Yes
MD	Plastic Surgery	51	39	76.4706	Yes
MD	Plastic Surgery	8	8	100	Yes
MD	Plastic Surgery	85	11	12.9412	Yes
MD	Plastic Surgery	74	18	24.3243	Yes
MD	Plastic Surgery	54	33	61.1111	Yes
MD	Plastic Surgery	4	4	100	No
MD	Plastic Surgery	7	7	100	Yes
MD	Plastic Surgery	72	12	16.6667	Yes
MD	Plastic Surgery	76	8	10.5263	No
MD	Psychiatry	37	12	32.4324	No
MD	Psychiatry	10	9	90	Yes
MD	Psychiatry	28	22	78.5714	Yes
MD	Psychiatry	41	39	95.122	No
MD	Psychiatry	12	11	91.6667	Yes
MD	Psychiatry	12	10	83.3333	Yes
MD	Psychiatry	32	16	50	Yes
MD	Psychiatry	29	7	24.1379	Yes
MD	Psychiatry	32	20	62.5	Yes
MD	Psychiatry	20	20	100	Yes
MD	Psychiatry	14	14	100	Yes
MD	Psychiatry	38	18	47.3684	Yes
MD	Psychiatry	43	6	13.9535	No
MD	Psychiatry	40	24	60	Yes
MD	Psychiatry	12	8	66.6667	Yes
MD	Psychiatry	32	32	100	Yes
MD	Psychiatry	32	24	75	No
MD	Psychiatry	36	17	47.2222	Yes
MD	Psychiatry	20	12	60	Yes
MD	Psychiatry	24	16	66.6667	Yes
MD	Psychiatry	32	12	37.5	Yes
MD	Psychiatry	21	6	28.5714	Yes
MD	Psychiatry	60	18	30	Yes
MD	Psychiatry	48	26	54.1667	Yes
MD	Psychiatry	8	5	62.5	Yes
MD	Psychiatry	1	1	100	Yes
MD	Psychiatry	5	5	100	Yes
MD	Psychiatry	1	1	100	No
MD	Psychiatry	12	9	75	Yes
MD	Psychiatry	34	23	67.6471	Yes
MD	Psychiatry	35	33	94.2857	Yes
MD	Psychiatry	56	11	19.6429	Yes
MD	Psychiatry	10	8	80	Yes
MD	Psychiatry	25	13	52	Yes
MD	Psychiatry	17	13	76.4706	Yes
MD	Psychiatry	15	14	93.3333	Yes
MD	Psychiatry	38	34	89.4737	Yes
MD	Psychiatry	59	6	10.1695	No
MD	Psychiatry	20	11	55	Yes
MD	Psychiatry	16	12	75	Yes
MD	Psychiatry	15	15	100	Yes
MD	Radiation Oncology	88	30	34.0909	Yes
MD	Radiation Oncology	91	27	29.6703	Yes
MD	Radiation Oncology	38	5	13.1579	Yes
MD	Radiation Oncology	19	19	100	Yes
MD	Radiology-Diagnostic	26	15	57.6923	Yes
MD	Radiology-Diagnostic	25	19	76	Yes
MD	Radiology-Diagnostic	27	27	100	Yes
MD	Radiology-Diagnostic	37	11	29.7297	No
MD	Radiology-Diagnostic	29	25	86.2069	Yes
MD	Radiology-Diagnostic	1	1	100	No
MD	Radiology-Diagnostic	26	16	61.5385	No
MD	Radiology-Diagnostic	35	11	31.4286	Yes
MD	Radiology-Diagnostic	22	16	72.7273	Yes
MD	Radiology-Diagnostic	53	19	35.8491	Yes
MD	Radiology-Diagnostic	21	20	95.2381	Yes
MD	Radiology-Diagnostic	159	11	6.91824	Yes
MD	Radiology-Diagnostic	5	5	100	Yes
MD	Radiology-Diagnostic	52	26	50	Yes
MD	Radiology-Diagnostic	62	38	61.2903	Yes
MD	Radiology-Diagnostic	46	22	47.8261	Yes
MD	Radiology-Diagnostic	83	82	98.7952	Yes
MD	Radiology-Diagnostic	27	20	74.0741	Yes
MD	Radiology-Diagnostic	40	9	22.5	Yes
MD	Radiology-Diagnostic	24	19	79.1667	Yes
MD	Radiology-Diagnostic	23	19	82.6087	Yes
MD	Radiology-Diagnostic	1	1	100	Yes
MD	Radiology-Diagnostic	16	16	100	Yes
MD	Radiology-Diagnostic	24	20	83.3333	Yes
MD	Radiology-Diagnostic	37	21	56.7568	Yes
MD	Radiology-Diagnostic	24	24	100	Yes
MD	Radiology-Diagnostic	35	26	74.2857	Yes
MD	Radiology-Diagnostic	34	12	35.2941	No
MD	Radiology-Diagnostic	19	14	73.6842	Yes
MD	Radiology-Diagnostic	32	16	50	Yes
MD	Radiology-Diagnostic	10	10	100	Yes
MD	Radiology-Diagnostic	39	15	38.4615	Yes
MD	Radiology-Diagnostic	30	11	36.6667	Yes
MD	Surgery	40	40	100	Yes
MD	Surgery	17	17	100	Yes
MD	Surgery	19	5	26.3158	Yes
MD	Surgery	109	13	11.9266	Yes
MD	Surgery	85	16	18.8235	Yes
MD	Surgery	40	34	85	Yes
MD	Surgery	6	5	83.3333	No
MD	Surgery	42	21	50	Yes
MD	Surgery	4	1	25	No
MD	Surgery	15	15	100	No
MD	Surgery	7	7	100	Yes
MD	Surgery	43	33	76.7442	Yes
MD	Surgery	13	4	30.7692	No
MD	Surgery	37	15	40.5405	Yes
MD	Surgery	41	20	48.7805	Yes
MD	Surgery	12	7	58.3333	Yes
MD	Surgery	51	21	41.1765	Yes
MD	Surgery	54	5	9.25926	No
MD	Surgery	98	29	29.5918	Yes
MD	Surgery	60	5	8.33333	No
MD	Surgery	89	8	8.98876	Yes
MD	Surgery	48	35	72.9167	Yes
MD	Surgery	44	4	9.09091	Yes
MD	Surgery	57	14	24.5614	Yes
MD	Surgery	60	35	58.3333	Yes
MD	Surgery	54	5	9.25926	No
MD	Surgery	56	17	30.3571	Yes
MD	Surgery	28	14	50	Yes
MD	Surgery	35	18	51.4286	Yes
MD	Surgery	33	5	15.1515	Yes
MD	Surgery	44	20	45.4545	Yes
MD	Surgery	43	18	41.8605	Yes
MD	Surgery	9	6	66.6667	No
MD	Surgery	22	13	59.0909	Yes
MD	Surgery	52	23	44.2308	Yes
MD	Surgery	68	15	22.0588	Yes
MD	Surgery	35	29	82.8571	No
MD	Surgery	36	18	50	Yes
MD	Surgery	41	25	60.9756	Yes
MD	Surgery	84	4	4.7619	Yes
MD	Surgery	27	25	92.5926	Yes
MD	Surgery	10	6	60	Yes
MD	Surgery	16	12	75	Yes
MD	Surgery	15	13	86.6667	Yes
MD	Urology	46	30	65.2174	Yes
MD	Urology	58	27	46.5517	Yes
MD	Urology	63	32	50.7937	Yes
MD	Urology	51	22	43.1373	Yes
MD	Urology	59	15	25.4237	Yes
MD	Urology	9	9	100	Yes
MD	Urology	66	10	15.1515	No
MD	Urology	69	18	26.087	Yes
MD	Urology	62	33	53.2258	Yes
MD	Urology	88	15	17.0455	Yes
MD	Urology	56	29	51.7857	Yes
MD	Urology	134	24	17.9104	Yes
MD	Urology	114	11	9.64912	Yes
MD	Urology	51	19	37.2549	Yes
MD	Urology	60	25	41.6667	Yes
MD	Urology	60	17	28.3333	Yes
MD	Anesthesiology	37	29	78.3784	Yes
MD	Anesthesiology	24	9	37.5	Yes
MD	Anesthesiology	55	3	5.45455	No
MD	Anesthesiology	33	17	51.5152	Yes
MD	Anesthesiology	87	26	29.8851	Yes
MD	Anesthesiology	62	44	70.9677	Yes
MD	Anesthesiology	28	9	32.1429	Yes
MD	Anesthesiology	36	25	69.4444	Yes
MD	Anesthesiology	55	26	47.2727	Yes
MD	Anesthesiology	46	24	52.1739	Yes
MD	Anesthesiology	34	12	35.2941	Yes
MD-MSc	Anesthesiology	13	13	100	Yes
MD	Anesthesiology	63	31	49.2063	Yes
MD	Anesthesiology	22	13	59.0909	Yes
MD	Anesthesiology	65	30	46.1538	Yes
MD	Anesthesiology	30	11	36.6667	Yes
MD	Anesthesiology	53	19	35.8491	Yes
MD	Anesthesiology	35	21	60	Yes
MD	Anesthesiology	28	10	35.7143	Yes
MD	Anesthesiology	15	10	66.6667	Yes
MD-MSc	Anesthesiology	31	15	48.3871	Yes
MD-MSc	Anesthesiology	41	31	75.6098	Yes
MD	Anesthesiology	35	19	54.2857	Yes
MD	Anesthesiology	50	16	32	Yes
MD	Anesthesiology	32	16	50	Yes
MD	Anesthesiology	59	41	69.4915	Yes
MD	Anesthesiology	31	12	38.7097	Yes
MD	Anesthesiology	29	24	82.7586	Yes
MD	Anesthesiology	37	25	67.5676	No
MD	Anesthesiology	39	17	43.5897	Yes
MD	Anesthesiology	22	15	68.1818	Yes
MD	Anesthesiology	31	12	38.7097	Yes
MD	Anesthesiology	25	16	64	Yes
MD	Anesthesiology	22	16	72.7273	Yes
MD-MSc	Anesthesiology	3	2	66.6667	Yes
MD	Anesthesiology	23	23	100	Yes
MD	Anesthesiology	25	14	56	No
MD	Anesthesiology	65	13	20	Yes
MD	Anesthesiology	29	16	55.1724	Yes
MD	Anesthesiology	35	14	40	Yes
MD	Anesthesiology	63	25	39.6825	Yes
MD-MBA	Anesthesiology	60	30	50	Yes
MD	Anesthesiology	37	26	70.2703	No
MD	Anesthesiology	31	13	41.9355	Yes
MD	Anesthesiology	13	12	92.3077	Yes
MD	Anesthesiology	48	20	41.6667	Yes
MD	Anesthesiology	22	21	95.4545	Yes
MD	Anesthesiology	26	15	57.6923	No
MD	Anesthesiology	26	21	80.7692	Yes
MD	Anesthesiology	29	19	65.5172	Yes
MD	Anesthesiology	28	12	42.8571	Yes
MD	Anesthesiology	26	12	46.1538	Yes
MD	Anesthesiology	40	14	35	Yes
MD	Anesthesiology	34	28	82.3529	Yes
MD-MSc	Anesthesiology	26	15	57.6923	Yes
MD	Anesthesiology	67	21	31.3433	Yes
MD-MSc	Anesthesiology	30	10	33.3333	Yes
MD	Anesthesiology	58	22	37.931	Yes
MD	Anesthesiology	33	29	87.8788	Yes
MD-PhD	Anesthesiology	45	21	46.6667	Yes
MD	Anesthesiology	25	8	32	Yes
MD	Anesthesiology	25	8	32	Yes
MD	Anesthesiology	25	8	32	Yes
MD-PhD	Anesthesiology	22	20	90.9091	Yes
MD-MSc	Anesthesiology	35	7	20	Yes
MD	Anesthesiology	47	20	42.5532	Yes
MD	Anesthesiology	40	20	50	Yes
MD	Anesthesiology	27	19	70.3704	Yes
MD-MSc	Anesthesiology	24	12	50	Yes
MD	Anesthesiology	62	18	29.0323	Yes
MD	Anesthesiology	21	9	42.8571	Yes
MD	Anesthesiology	39	15	38.4615	Yes
MD	Anesthesiology	34	31	91.1765	Yes
MD-PhD	Anesthesiology	30	14	46.6667	Yes
MD	Anesthesiology	22	18	81.8182	Yes
MD	Anesthesiology	31	20	64.5161	Yes
MD	Anesthesiology	31	13	41.9355	Yes
MD	Anesthesiology	12	9	75	Yes
MD	Anesthesiology	32	8	25	No
MD-MSc	Anesthesiology	59	6	10.1695	Yes
MD	Anesthesiology	52	7	13.4615	Yes
MD	Anesthesiology	33	14	42.4242	Yes
MD	Anesthesiology	69	9	13.0435	Yes
MD	Anesthesiology	85	39	45.8824	Yes
MD	Anesthesiology	47	12	25.5319	Yes
MD	Anesthesiology	78	32	41.0256	Yes
MD-MPH	Anesthesiology	83	4	4.81928	No
MD	Anesthesiology	26	14	53.8462	Yes
MD	Anesthesiology	23	15	65.2174	Yes
MD	Anesthesiology	32	14	43.75	Yes
MD	Anesthesiology	47	25	53.1915	Yes
MD	Anesthesiology	56	12	21.4286	Yes
MD-MPH	Anesthesiology	64	32	50	Yes
MD	Anesthesiology	30	9	30	Yes
MD	Anesthesiology	48	28	58.3333	Yes
MD	Anesthesiology	29	16	55.1724	Yes
MD	Anesthesiology	17	16	94.1176	Yes
MD	Anesthesiology	34	18	52.9412	Yes
MD	Anesthesiology	24	20	83.3333	Yes
MD	Anesthesiology	40	28	70	Yes
MD-MSc	Anesthesiology	33	19	57.5758	Yes
MD	Anesthesiology	32	23	71.875	Yes
MD	Anesthesiology	29	13	44.8276	Yes
MD	Anesthesiology	61	11	18.0328	Yes
MD	Anesthesiology	25	14	56	Yes
MD	Anesthesiology	30	24	80	Yes
MD	Anesthesiology	31	23	74.1935	Yes
MD	Anesthesiology	34	23	67.6471	Yes
MD	Anesthesiology	46	12	26.087	Yes
MD	Anesthesiology	31	25	80.6452	Yes
MD	Anesthesiology	33	12	36.3636	Yes
MD	Anesthesiology	21	15	71.4286	Yes
MD	Anesthesiology	23	18	78.2609	Yes
MD	Anesthesiology	47	10	21.2766	Yes
MD	Anesthesiology	38	38	100	Yes
MD	Anesthesiology	41	19	46.3415	Yes
MD	Anesthesiology	41	19	46.3415	Yes
MD	Anesthesiology	60	11	18.3333	No
MD	Anesthesiology	28	19	67.8571	Yes
MD	Anesthesiology	18	16	88.8889	Yes
MD	Anesthesiology	34	12	35.2941	Yes
MD	Anesthesiology	30	20	66.6667	Yes
MD	Anesthesiology	19	17	89.4737	Yes
MD-MSc	Anesthesiology	1	1	100	Yes
MD-PhD	Anesthesiology	16	8	50	Yes
MD	Anesthesiology	23	16	69.5652	Yes
MD	Anesthesiology	22	20	90.9091	Yes
MD	Anesthesiology	51	27	52.9412	Yes
MD	Anesthesiology	15	13	86.6667	Yes
MD	Anesthesiology	26	8	30.7692	Yes
MD	Anesthesiology	88	18	20.4545	Yes
MD	Anesthesiology	26	19	73.0769	Yes
MD	Anesthesiology	10	3	30	Yes
MD	Anesthesiology	43	33	76.7442	Yes
MD	Anesthesiology	78	25	32.0513	Yes
MD	Anesthesiology	36	23	63.8889	Yes
MD	Anesthesiology	33	22	66.6667	Yes
MD	Anesthesiology	41	12	29.2683	Yes
MD	Anesthesiology	59	24	40.678	Yes
MD	Anesthesiology	97	52	53.6082	Yes
MD	Anesthesiology	39	22	56.4103	Yes
MD	Anesthesiology	51	16	31.3725	Yes
MD	Anesthesiology	20	19	95	Yes
MD	Anesthesiology	20	15	75	Yes
MD-MPH	Anesthesiology	35	11	31.4286	Yes
MD	Anesthesiology	45	31	68.8889	Yes
MD	Anesthesiology	27	16	59.2593	Yes
MD	Anesthesiology	35	19	54.2857	Yes
MD-MSc	Anesthesiology	27	11	40.7407	Yes
MD	Anesthesiology	41	33	80.4878	Yes
MD	Anesthesiology	29	14	48.2759	Yes
MD	Anesthesiology	26	17	65.3846	Yes
MD-MBA	Anesthesiology	26	14	53.8462	Yes
MD	Anesthesiology	42	19	45.2381	Yes
MD-MSc	Anesthesiology	74	4	5.40541	Yes
MD	Anesthesiology	66	4	6.06061	Yes
MD	Anesthesiology	20	12	60	Yes
MD-MSc	Anesthesiology	37	19	51.3514	Yes
MD	Anesthesiology	51	24	47.0588	Yes
MD	Anesthesiology	7	6	85.7143	Yes
MD	Anesthesiology	37	26	70.2703	Yes
MD	Anesthesiology	59	5	8.47458	Yes
MD	Anesthesiology	26	6	23.0769	Yes
MD	Anesthesiology	41	32	78.0488	Yes
MD	Anesthesiology	10	3	30	Yes
MD	Anesthesiology	29	19	65.5172	Yes
MD	Anesthesiology	35	26	74.2857	Yes
MD-PhD	Anesthesiology	55	17	30.9091	Yes
MD	Anesthesiology	1	1	100	Yes
MD	Anesthesiology	25	15	60	Yes
MD	Anesthesiology	40	12	30	Yes
MD	Anesthesiology	20	18	90	Yes
MD-MBA	Anesthesiology	12	11	91.6667	Yes
MD	Anesthesiology	23	19	82.6087	No
MD	Anesthesiology	52	8	15.3846	Yes
MD	Anesthesiology	19	14	73.6842	Yes
MD-MPH	Anesthesiology	28	17	60.7143	Yes
MD	Anesthesiology	26	12	46.1538	Yes
MD	Anesthesiology	26	16	61.5385	Yes
MD	Anesthesiology	38	11	28.9474	Yes
MD	Anesthesiology	47	14	29.7872	Yes
MD	Anesthesiology	39	18	46.1538	Yes
MD	Anesthesiology	26	14	53.8462	Yes
MD	Anesthesiology	28	24	85.7143	Yes
MD	Anesthesiology	35	19	54.2857	Yes
MD	Anesthesiology	32	9	28.125	Yes
MD	Anesthesiology	36	17	47.2222	Yes
MD-MPH	Anesthesiology	50	23	46	Yes
MD	Anesthesiology	55	19	34.5455	Yes
MD	Anesthesiology	26	16	61.5385	Yes
MD	Anesthesiology	43	25	58.1395	Yes
MD	Anesthesiology	2	2	100	No
MD	Anesthesiology	45	1	2.22222	Yes
MD	Anesthesiology	41	18	43.9024	Yes
MD	Anesthesiology	26	4	15.3846	Yes
MD	Anesthesiology	30	15	50	Yes
MD	Anesthesiology	126	5	3.96825	Yes
MD	Anesthesiology	55	19	34.5455	Yes
MD	Anesthesiology	6	4	66.6667	Yes
MD-MSc	Anesthesiology	73	3	4.10959	Yes
MD	Anesthesiology	21	9	42.8571	Yes
MD	Anesthesiology	22	16	72.7273	Yes
MD	Anesthesiology	3	3	100	Yes
MD	Anesthesiology	36	19	52.7778	Yes
MD	Anesthesiology	17	9	52.9412	Yes
MD-MSc	Anesthesiology	31	21	67.7419	Yes
MD-MSc	Anesthesiology	24	6	25	Yes
MD-MSc	Anesthesiology	1	1	100	No
MD	Anesthesiology	34	17	50	Yes
MD	Anesthesiology	57	6	10.5263	Yes
MD	Anesthesiology	14	14	100	Yes
MD	Anesthesiology	33	26	78.7879	No
MD	Anesthesiology	123	9	7.31707	No
MD-PhD	Anesthesiology	29	21	72.4138	Yes
MD	Anesthesiology	33	20	60.6061	Yes
MD	Anesthesiology	37	23	62.1622	Yes
MD	Anesthesiology	38	32	84.2105	Yes
MD	Anesthesiology	9	7	77.7778	Yes
MD	Anesthesiology	29	13	44.8276	Yes
MD-PhD	Anesthesiology	44	20	45.4545	Yes
MD	Anesthesiology	41	33	80.4878	Yes
MD-PhD	Anesthesiology	58	17	29.3103	Yes
MD	Anesthesiology	40	20	50	Yes
MD	Anesthesiology	66	8	12.1212	No
MD	Anesthesiology	30	24	80	Yes
MD	Anesthesiology	16	9	56.25	Yes
MD	Anesthesiology	19	15	78.9474	No
MD	Anesthesiology	38	20	52.6316	Yes
MD	Anesthesiology	50	12	24	Yes
MD	Anesthesiology	40	22	55	Yes
MD	Anesthesiology	30	22	73.3333	Yes
MD	Anesthesiology	15	15	100	Yes
MD	Anesthesiology	5	5	100	Yes
MD	Anesthesiology	54	16	29.6296	Yes
MD	Anesthesiology	49	18	36.7347	Yes
MD	Anesthesiology	50	28	56	Yes
MD	Anesthesiology	73	44	60.274	Yes
MD	Child Neurology	19	12	63.1579	Yes
MD	Child Neurology	12	11	91.6667	Yes
MD	Child Neurology	16	5	31.25	Yes
MD	Child Neurology	27	23	85.1852	Yes
MD	Child Neurology	29	27	93.1034	Yes
MD-PhD	Child Neurology	24	13	54.1667	Yes
MD	Child Neurology	42	24	57.1429	Yes
MD	Child Neurology	12	9	75	Yes
MD	Child Neurology	30	24	80	Yes
MD-PhD	Child Neurology	10	7	70	Yes
MD	Child Neurology	28	21	75	Yes
MD-PhD	Child Neurology	20	16	80	Yes
MD	Child Neurology	28	21	75	Yes
MD	Child Neurology	36	18	50	Yes
MD	Child Neurology	43	8	18.6047	Yes
MD-PhD	Child Neurology	27	24	88.8889	Yes
MD	Child Neurology	18	16	88.8889	Yes
MD	Child Neurology	9	7	77.7778	Yes
MD	Child Neurology	19	19	100	Yes
MD	Child Neurology	41	18	43.9024	Yes
MD-PhD	Child Neurology	21	18	85.7143	Yes
MD-MSc	Child Neurology	20	19	95	Yes
MD	Child Neurology	29	28	96.5517	Yes
MD	Child Neurology	21	7	33.3333	Yes
MD	Child Neurology	4	1	25	No
MD	Child Neurology	20	18	90	Yes
MD	Child Neurology	23	20	86.9565	Yes
MD	Child Neurology	22	21	95.4545	Yes
MD	Child Neurology	33	31	93.9394	Yes
MD	Child Neurology	15	11	73.3333	Yes
MD	Child Neurology	26	21	80.7692	Yes
MD	Child Neurology	29	11	37.931	Yes
MD	Child Neurology	52	36	69.2308	Yes
MD	Child Neurology	19	15	78.9474	Yes
MD	Child Neurology	34	17	50	Yes
MD	Child Neurology	35	18	51.4286	Yes
MD	Child Neurology	36	17	47.2222	Yes
MD	Child Neurology	36	17	47.2222	Yes
MD	Dermatology	107	5	4.6729	Yes
MD	Dermatology	100	13	13	Yes
MD	Dermatology	101	5	4.9505	Yes
MD	Dermatology	114	6	5.26316	No
MD	Dermatology	110	10	9.09091	Yes
MD	Dermatology	82	9	10.9756	Yes
MD	Dermatology	67	15	22.3881	Yes
MD	Dermatology	102	12	11.7647	Yes
MD	Dermatology	107	7	6.54206	No
MD	Dermatology	60	15	25	Yes
MD	Dermatology	84	7	8.33333	Yes
MD	Dermatology	114	17	14.9123	Yes
MD	Dermatology	110	12	10.9091	Yes
MD	Dermatology	117	8	6.83761	Yes
MD	Dermatology	119	7	5.88235	Yes
MD	Dermatology	117	7	5.98291	Yes
MD	Dermatology	28	28	100	Yes
MD	Dermatology	105	20	19.0476	Yes
MD	Dermatology	87	10	11.4943	No
MD	Dermatology	110	14	12.7273	Yes
MD	Dermatology	84	8	9.52381	Yes
MD	Dermatology	13	13	100	Yes
MD	Dermatology	116	11	9.48276	No
MD	Dermatology	112	12	10.7143	Yes
MD	Dermatology	100	3	3	Yes
MD-PhD	Dermatology	109	9	8.25688	Yes
MD	Dermatology	99	20	20.202	Yes
MD	Dermatology	119	15	12.605	Yes
MD	Dermatology	117	8	6.83761	Yes
MD	Dermatology	74	11	14.8649	Yes
MD	Dermatology	41	11	26.8293	Yes
MD	Dermatology	119	10	8.40336	Yes
MD	Dermatology	112	11	9.82143	Yes
MD	Dermatology	88	10	11.3636	Yes
MD	Dermatology	110	34	30.9091	Yes
MD	Dermatology	58	8	13.7931	Yes
MD	Dermatology	91	7	7.69231	Yes
MD	Dermatology	80	5	6.25	Yes
MD	Dermatology	119	10	8.40336	Yes
MD	Dermatology	15	15	100	Yes
MD	Dermatology	99	7	7.07071	Yes
MD	Dermatology	119	39	32.7731	Yes
MD	Dermatology	85	5	5.88235	Yes
MD	Dermatology	103	11	10.6796	Yes
MD	Dermatology	105	4	3.80952	Yes
MD	Dermatology	68	9	13.2353	Yes
MD	Dermatology	106	6	5.66038	Yes
MD	Dermatology	68	12	17.6471	Yes
MD	Dermatology	119	18	15.1261	Yes
MD	Dermatology	76	7	9.21053	Yes
MD	Dermatology	100	6	6	Yes
MD	Dermatology	111	12	10.8108	Yes
MD	Dermatology	110	13	11.8182	Yes
MD-MPH	Dermatology	118	19	16.1017	Yes
MD-MSc	Dermatology	38	2	5.26316	Yes
MD-MSc	Dermatology	46	5	10.8696	No
MD	Dermatology	110	14	12.7273	Yes
MD-MSc	Dermatology	12	8	66.6667	Yes
MD	Dermatology	101	15	14.8515	Yes
MD-PhD	Dermatology	118	11	9.32203	No
MD	Dermatology	73	7	9.58904	No
MD	Dermatology	8	8	100	Yes
MD-PhD	Dermatology	53	8	15.0943	Yes
MD	Dermatology	109	39	35.7798	Yes
MD	Dermatology	25	8	32	Yes
MD-MSc	Dermatology	109	15	13.7615	Yes
MD	Dermatology	108	20	18.5185	Yes
MD	Dermatology	104	7	6.73077	Yes
MD	Dermatology	91	4	4.3956	No
MD	Dermatology	118	2	1.69492	No
MD	Dermatology	106	11	10.3774	Yes
MD	Dermatology	108	5	4.62963	No
MD	Dermatology	119	10	8.40336	Yes
MD	Dermatology	119	7	5.88235	No
MD	Dermatology	69	8	11.5942	Yes
MD	Dermatology	93	17	18.2796	Yes
MD	Dermatology	110	5	4.54545	No
MD	Dermatology	113	5	4.42478	Yes
MD-MBA	Dermatology	80	11	13.75	Yes
MD	Dermatology	6	6	100	Yes
MD	Dermatology	2	1	50	Yes
MD-MSc	Dermatology	78	5	6.41026	No
MD-MSc	Dermatology	118	10	8.47458	No
MD	Dermatology	51	7	13.7255	Yes
MD	Dermatology	51	7	13.7255	Yes
MD	Dermatology	118	4	3.38983	Yes
MD	Dermatology	4	4	100	Yes
MD	Emergency Medicine	43	23	53.4884	No
MD	Emergency Medicine	58	27	46.5517	Yes
MD	Emergency Medicine	29	22	75.8621	Yes
MD	Emergency Medicine	29	16	55.1724	Yes
MD	Emergency Medicine	30	20	66.6667	Yes
MD-MSc	Emergency Medicine	51	28	54.902	Yes
MD-MSc	Emergency Medicine	45	27	60	Yes
MD	Emergency Medicine	24	20	83.3333	Yes
MD	Emergency Medicine	51	10	19.6078	Yes
MD	Emergency Medicine	76	8	10.5263	Yes
MD-MSc	Emergency Medicine	54	50	92.5926	Yes
MD	Emergency Medicine	43	8	18.6047	Yes
MD	Emergency Medicine	7	7	100	No
MD	Emergency Medicine	30	13	43.3333	Yes
MD	Emergency Medicine	91	20	21.978	No
MD	Emergency Medicine	11	11	100	Yes
MD	Emergency Medicine	55	35	63.6364	Yes
MD	Emergency Medicine	45	15	33.3333	Yes
MD	Emergency Medicine	43	12	27.907	Yes
MD-MSc	Emergency Medicine	50	9	18	No
MD	Emergency Medicine	1	1	100	Yes
MD	Emergency Medicine	3	3	100	Yes
MD	Emergency Medicine	32	22	68.75	Yes
MD	Emergency Medicine	22	22	100	Yes
MD	Emergency Medicine	51	33	64.7059	Yes
MD-MSc	Emergency Medicine	37	11	29.7297	Yes
MD-MPH	Emergency Medicine	44	8	18.1818	Yes
MD	Emergency Medicine	41	16	39.0244	Yes
MD	Emergency Medicine	48	27	56.25	Yes
MD-MSc	Emergency Medicine	66	8	12.1212	No
MD	Emergency Medicine	28	8	28.5714	No
MD	Emergency Medicine	31	20	64.5161	Yes
MD	Emergency Medicine	26	26	100	Yes
MD-MPH	Emergency Medicine	37	22	59.4595	Yes
MD	Emergency Medicine	49	21	42.8571	Yes
MD	Emergency Medicine	51	15	29.4118	No
MD-MPH	Emergency Medicine	33	29	87.8788	Yes
MD	Emergency Medicine	31	24	77.4194	Yes
MD	Emergency Medicine	64	35	54.6875	Yes
MD	Emergency Medicine	29	26	89.6552	Yes
MD	Emergency Medicine	49	27	55.102	Yes
MD	Emergency Medicine	33	29	87.8788	Yes
MD	Emergency Medicine	43	32	74.4186	Yes
MD	Emergency Medicine	68	28	41.1765	Yes
MD	Emergency Medicine	60	10	16.6667	Yes
MD	Emergency Medicine	28	24	85.7143	Yes
MD	Emergency Medicine	23	21	91.3043	Yes
MD	Emergency Medicine	72	35	48.6111	Yes
MD	Emergency Medicine	42	17	40.4762	No
MD	Emergency Medicine	25	22	88	Yes
MD	Emergency Medicine	103	23	22.3301	Yes
MD	Emergency Medicine	7	7	100	No
MD	Emergency Medicine	47	29	61.7021	Yes
MD	Emergency Medicine	75	8	10.6667	No
MD-MSc	Emergency Medicine	25	18	72	Yes
MD	Emergency Medicine	34	25	73.5294	Yes
MD	Emergency Medicine	33	26	78.7879	Yes
MD	Emergency Medicine	42	33	78.5714	Yes
MD	Emergency Medicine	73	17	23.2877	Yes
MD	Emergency Medicine	33	16	48.4848	Yes
MD	Emergency Medicine	45	22	48.8889	Yes
MD	Emergency Medicine	15	12	80	Yes
MD	Emergency Medicine	18	15	83.3333	Yes
MD	Emergency Medicine	17	11	64.7059	Yes
MD	Emergency Medicine	24	14	58.3333	Yes
MD	Emergency Medicine	21	4	19.0476	No
MD	Emergency Medicine	31	25	80.6452	Yes
MD	Emergency Medicine	35	13	37.1429	Yes
MD	Emergency Medicine	27	14	51.8519	Yes
MD	Emergency Medicine	88	16	18.1818	No
MD	Emergency Medicine	30	22	73.3333	No
MD	Emergency Medicine	28	16	57.1429	Yes
MD	Emergency Medicine	50	12	24	Yes
MD-MPH	Emergency Medicine	66	41	62.1212	Yes
MD	Emergency Medicine	61	19	31.1475	Yes
MD	Emergency Medicine	56	42	75	Yes
MD	Emergency Medicine	41	17	41.4634	Yes
MD	Emergency Medicine	44	12	27.2727	Yes
MD	Emergency Medicine	119	5	4.20168	No
MD	Emergency Medicine	68	2	2.94118	Yes
MD	Emergency Medicine	35	24	68.5714	Yes
MD	Emergency Medicine	30	17	56.6667	Yes
MD	Emergency Medicine	29	8	27.5862	Yes
MD	Emergency Medicine	35	15	42.8571	Yes
MD	Emergency Medicine	57	10	17.5439	Yes
MD	Emergency Medicine	36	12	33.3333	Yes
MD-MSc	Emergency Medicine	35	6	17.1429	No
MD	Emergency Medicine	41	20	48.7805	Yes
MD	Emergency Medicine	39	33	84.6154	Yes
MD	Emergency Medicine	35	21	60	Yes
MD-MSc	Emergency Medicine	52	19	36.5385	Yes
MD	Emergency Medicine	45	15	33.3333	Yes
MD	Emergency Medicine	32	15	46.875	Yes
MD	Emergency Medicine	37	17	45.9459	Yes
MD	Emergency Medicine	27	26	96.2963	Yes
MD	Emergency Medicine	29	20	68.9655	Yes
MD-PhD	Emergency Medicine	54	22	40.7407	Yes
MD	Emergency Medicine	61	18	29.5082	Yes
MD	Emergency Medicine	39	34	87.1795	No
MD	Emergency Medicine	19	11	57.8947	Yes
MD	Emergency Medicine	20	17	85	Yes
MD	Emergency Medicine	56	12	21.4286	Yes
MD	Emergency Medicine	38	32	84.2105	Yes
MD	Emergency Medicine	11	9	81.8182	No
MD	Emergency Medicine	32	12	37.5	Yes
MD	Emergency Medicine	55	29	52.7273	Yes
MD	Emergency Medicine	37	12	32.4324	Yes
MD	Emergency Medicine	37	34	91.8919	Yes
MD	Emergency Medicine	72	23	31.9444	Yes
MD	Emergency Medicine	55	20	36.3636	Yes
MD	Emergency Medicine	97	4	4.12371	No
MD	Emergency Medicine	95	15	15.7895	Yes
MD	Emergency Medicine	56	21	37.5	Yes
MD	Emergency Medicine	23	11	47.8261	No
MD	Emergency Medicine	24	19	79.1667	Yes
MD	Emergency Medicine	42	37	88.0952	Yes
MD	Emergency Medicine	57	45	78.9474	Yes
MD	Emergency Medicine	31	20	64.5161	Yes
MD	Emergency Medicine	44	9	20.4545	Yes
MD	Emergency Medicine	21	11	52.381	Yes
MD	Emergency Medicine	54	13	24.0741	Yes
MD	Emergency Medicine	40	20	50	Yes
MD	Emergency Medicine	35	23	65.7143	Yes
MD	Emergency Medicine	100	19	19	Yes
MD-MSc	Emergency Medicine	53	28	52.8302	Yes
MD	Emergency Medicine	38	12	31.5789	Yes
MD	Emergency Medicine	42	21	50	Yes
MD	Emergency Medicine	17	11	64.7059	Yes
MD	Emergency Medicine	42	28	66.6667	Yes
MD	Emergency Medicine	64	11	17.1875	Yes
MD	Emergency Medicine	37	10	27.027	Yes
MD	Emergency Medicine	57	8	14.0351	Yes
MD-MPH	Emergency Medicine	79	15	18.9873	Yes
MD	Emergency Medicine	36	13	36.1111	Yes
MD-MSc	Emergency Medicine	16	11	68.75	No
MD	Emergency Medicine	29	26	89.6552	Yes
MD	Emergency Medicine	61	7	11.4754	Yes
MD	Emergency Medicine	63	14	22.2222	Yes
MD-MPH	Emergency Medicine	122	7	5.7377	Yes
MD	Emergency Medicine	37	27	72.973	Yes
MD	Emergency Medicine	4	4	100	Yes
MD	Emergency Medicine	60	43	71.6667	Yes
MD	Emergency Medicine	58	16	27.5862	Yes
MD	Emergency Medicine	33	2	6.06061	No
MD-MPH	Emergency Medicine	33	22	66.6667	Yes
MD	Emergency Medicine	27	19	70.3704	Yes
MD	Emergency Medicine	30	28	93.3333	Yes
MD	Emergency Medicine	31	24	77.4194	Yes
MD-PhD	Emergency Medicine	41	14	34.1463	Yes
MD	Emergency Medicine	41	8	19.5122	Yes
MD	Emergency Medicine	67	20	29.8507	Yes
MD	Emergency Medicine	35	17	48.5714	Yes
MD	Emergency Medicine	17	17	100	Yes
MD	Emergency Medicine	34	19	55.8824	Yes
MD	Emergency Medicine	17	15	88.2353	Yes
MD	Emergency Medicine	46	30	65.2174	Yes
MD	Emergency Medicine	73	26	35.6164	Yes
MD-MPH	Emergency Medicine	60	22	36.6667	Yes
MD-MBA	Emergency Medicine	28	27	96.4286	Yes
MD	Emergency Medicine	37	15	40.5405	Yes
MD	Emergency Medicine	43	18	41.8605	Yes
MD-MSc	Emergency Medicine	30	20	66.6667	Yes
MD	Emergency Medicine	25	25	100	Yes
MD	Emergency Medicine	51	19	37.2549	Yes
MD-MSc	Emergency Medicine	46	31	67.3913	Yes
MD	Emergency Medicine	31	26	83.871	Yes
MD	Emergency Medicine	58	11	18.9655	Yes
MD	Emergency Medicine	40	23	57.5	Yes
MD-MSc	Emergency Medicine	40	11	27.5	Yes
MD	Emergency Medicine	45	12	26.6667	Yes
MD	Emergency Medicine	57	7	12.2807	No
MD	Emergency Medicine	8	5	62.5	No
MD	Emergency Medicine	29	18	62.069	Yes
MD	Emergency Medicine	51	7	13.7255	Yes
MD	Emergency Medicine	36	10	27.7778	Yes
MD	Emergency Medicine	23	12	52.1739	Yes
MD	Emergency Medicine	47	29	61.7021	No
MD	Emergency Medicine	34	8	23.5294	Yes
MD	Emergency Medicine	27	21	77.7778	Yes
MD-MSc	Emergency Medicine	39	32	82.0513	Yes
MD	Emergency Medicine	41	12	29.2683	Yes
MD-MSc	Emergency Medicine	87	6	6.89655	Yes
MD	Emergency Medicine	84	24	28.5714	Yes
MD	Emergency Medicine	37	31	83.7838	Yes
MD	Emergency Medicine	38	19	50	Yes
MD-MSc	Emergency Medicine	56	14	25	Yes
MD	Emergency Medicine	60	8	13.3333	Yes
MD-MPH	Emergency Medicine	34	28	82.3529	Yes
MD	Emergency Medicine	102	11	10.7843	Yes
MD	Emergency Medicine	32	23	71.875	Yes
MD	Emergency Medicine	27	20	74.0741	Yes
MD	Emergency Medicine	75	30	40	Yes
MD	Emergency Medicine	34	12	35.2941	Yes
MD	Emergency Medicine	14	14	100	Yes
MD	Emergency Medicine	45	17	37.7778	Yes
MD	Emergency Medicine	37	11	29.7297	Yes
MD-MSc	Emergency Medicine	76	6	7.89474	Yes
MD	Emergency Medicine	32	10	31.25	Yes
MD	Emergency Medicine	33	26	78.7879	Yes
MD-MPH	Emergency Medicine	51	40	78.4314	Yes
MD	Emergency Medicine	37	10	27.027	Yes
MD	Emergency Medicine	25	15	60	Yes
MD	Emergency Medicine	56	5	8.92857	Yes
MD	Emergency Medicine	11	3	27.2727	No
MD	Emergency Medicine	38	24	63.1579	Yes
MD	Emergency Medicine	47	13	27.6596	Yes
MD	Emergency Medicine	33	18	54.5455	Yes
MD	Emergency Medicine	27	22	81.4815	Yes
MD-MSc	Emergency Medicine	52	12	23.0769	Yes
MD-PhD	Emergency Medicine	50	4	8	No
MD-MPH	Emergency Medicine	25	16	64	Yes
MD	Emergency Medicine	46	23	50	Yes
MD	Emergency Medicine	62	21	33.871	Yes
MD	Emergency Medicine	44	16	36.3636	No
MD	Emergency Medicine	29	21	72.4138	Yes
MD	Emergency Medicine	30	23	76.6667	Yes
MD	Emergency Medicine	21	11	52.381	Yes
MD	Emergency Medicine	41	21	51.2195	Yes
MD	Emergency Medicine	38	35	92.1053	Yes
MD-MPH	Emergency Medicine	78	22	28.2051	Yes
MD	Emergency Medicine	35	14	40	Yes
MD	Emergency Medicine	48	5	10.4167	No
MD	Emergency Medicine	32	13	40.625	Yes
MD	Emergency Medicine	74	24	32.4324	Yes
MD	Emergency Medicine	69	14	20.2899	Yes
MD	Emergency Medicine	69	14	20.2899	Yes
MD	Emergency Medicine	47	14	29.7872	Yes
MD	Emergency Medicine	28	7	25	No
MD-MPH	Emergency Medicine	20	10	50	Yes
MD	Emergency Medicine	30	18	60	Yes
MD	Emergency Medicine	46	18	39.1304	Yes
MD	Emergency Medicine	46	33	71.7391	Yes
MD	Emergency Medicine	39	17	43.5897	Yes
MD	Emergency Medicine	43	9	20.9302	Yes
MD	Emergency Medicine	65	16	24.6154	Yes
MD-MPH	Emergency Medicine	84	16	19.0476	Yes
MD	Emergency Medicine	64	14	21.875	Yes
MD	Emergency Medicine	42	15	35.7143	Yes
MD	Emergency Medicine	42	32	76.1905	Yes
MD	Emergency Medicine	61	14	22.9508	Yes
MD	Emergency Medicine	31	29	93.5484	Yes
MD-PhD	Emergency Medicine	12	8	66.6667	Yes
MD	Emergency Medicine	29	23	79.3103	Yes
MD	Emergency Medicine	27	20	74.0741	Yes
MD	Emergency Medicine	42	22	52.381	Yes
MD	Emergency Medicine	32	29	90.625	Yes
MD	Emergency Medicine	86	16	18.6047	Yes
MD	Emergency Medicine	22	22	100	Yes
MD-MPH	Emergency Medicine	75	26	34.6667	Yes
MD	Emergency Medicine	31	10	32.2581	Yes
MD	Emergency Medicine	53	25	47.1698	Yes
MD	Emergency Medicine	61	12	19.6721	Yes
MD	Emergency Medicine	30	28	93.3333	Yes
MD	Emergency Medicine	21	16	76.1905	Yes
MD	Emergency Medicine	105	17	16.1905	Yes
MD	Emergency Medicine	24	9	37.5	No
MD	Emergency Medicine	45	28	62.2222	Yes
MD-MPH	Emergency Medicine	52	23	44.2308	Yes
MD	Emergency Medicine	28	25	89.2857	No
MD	Emergency Medicine	87	13	14.9425	No
MD	Emergency Medicine	34	26	76.4706	Yes
MD	Emergency Medicine	38	14	36.8421	Yes
MD	Emergency Medicine	67	13	19.403	Yes
MD	Emergency Medicine	41	25	60.9756	Yes
MD	Emergency Medicine	37	14	37.8378	No
MD	Emergency Medicine	34	29	85.2941	Yes
MD-MSc	Emergency Medicine	86	13	15.1163	Yes
MD	Emergency Medicine	41	16	39.0244	Yes
MD	Emergency Medicine	93	4	4.30108	No
MD	Emergency Medicine	63	22	34.9206	Yes
MD	Emergency Medicine	58	28	48.2759	Yes
MD-MSc	Emergency Medicine	15	4	26.6667	No
MD	Emergency Medicine	6	6	100	Yes
MD	Emergency Medicine	23	20	86.9565	Yes
MD-MPH	Emergency Medicine	46	20	43.4783	Yes
MD	Emergency Medicine	39	10	25.641	Yes
MD	Emergency Medicine	69	15	21.7391	Yes
MD	Emergency Medicine	28	18	64.2857	Yes
MD	Emergency Medicine	53	27	50.9434	Yes
MD-MBA	Emergency Medicine	25	7	28	No
MD	Emergency Medicine	40	14	35	Yes
MD	Emergency Medicine	27	17	62.963	Yes
MD	Emergency Medicine	207	4	1.93237	Yes
MD	Emergency Medicine	60	30	50	Yes
MD	Emergency Medicine	49	29	59.1837	Yes
MD	Emergency Medicine	35	14	40	Yes
MD	Emergency Medicine	38	27	71.0526	Yes
MD	Emergency Medicine	54	10	18.5185	Yes
MD-MSc	Emergency Medicine	25	13	52	Yes
MD	Emergency Medicine	45	8	17.7778	Yes
MD	Emergency Medicine	44	37	84.0909	Yes
MD	Emergency Medicine	30	14	46.6667	Yes
MD	Emergency Medicine	36	27	75	Yes
MD	Emergency Medicine	30	23	76.6667	Yes
MD	Emergency Medicine	78	12	15.3846	Yes
MD	Emergency Medicine	70	10	14.2857	Yes
MD	Emergency Medicine	19	19	100	Yes
MD-MPH	Emergency Medicine	62	11	17.7419	Yes
MD	Emergency Medicine	34	20	58.8235	Yes
MD-MPH	Emergency Medicine	56	15	26.7857	Yes
MD	Emergency Medicine	26	13	50	Yes
MD-MSc	Emergency Medicine	27	7	25.9259	Yes
MD	Emergency Medicine	38	23	60.5263	Yes
MD	Emergency Medicine	30	23	76.6667	Yes
MD-MPH	Emergency Medicine	45	40	88.8889	Yes
MD	Emergency Medicine	45	7	15.5556	Yes
MD	Emergency Medicine	2	1	50	No
MD	Emergency Medicine	22	20	90.9091	Yes
MD	Emergency Medicine	21	20	95.2381	Yes
MD	Emergency Medicine	43	26	60.4651	Yes
MD	Emergency Medicine	37	34	91.8919	Yes
MD	Emergency Medicine	46	17	36.9565	Yes
MD	Emergency Medicine	1	1	100	Yes
MD	Emergency Medicine	32	24	75	Yes
MD	Emergency Medicine	30	11	36.6667	Yes
MD	Emergency Medicine	42	11	26.1905	Yes
MD	Emergency Medicine	67	33	49.2537	Yes
MD	Emergency Medicine	16	15	93.75	Yes
MD	Emergency Medicine	125	8	6.4	Yes
MD	Emergency Medicine	29	26	89.6552	Yes
MD-MPH	Emergency Medicine	54	21	38.8889	Yes
MD	Emergency Medicine	65	12	18.4615	Yes
MD	Emergency Medicine	38	19	50	Yes
MD	Emergency Medicine	26	9	34.6154	Yes
MD-MSc	Emergency Medicine	45	11	24.4444	Yes
MD	Emergency Medicine	35	16	45.7143	Yes
MD	Emergency Medicine	24	16	66.6667	Yes
MD	Emergency Medicine	28	10	35.7143	Yes
MD	Emergency Medicine	103	8	7.76699	Yes
MD	Emergency Medicine	41	3	7.31707	No
MD-MPH	Emergency Medicine	33	29	87.8788	No
MD	Emergency Medicine	25	22	88	Yes
MD	Emergency Medicine	33	30	90.9091	Yes
MD	Emergency Medicine	22	19	86.3636	Yes
MD-MSc	Emergency Medicine	31	25	80.6452	Yes
MD	Emergency Medicine	22	11	50	Yes
MD	Emergency Medicine	23	5	21.7391	Yes
MD	Emergency Medicine	46	22	47.8261	Yes
MD-MSc	Emergency Medicine	26	3	11.5385	No
MD	Emergency Medicine	33	15	45.4545	Yes
MD	Emergency Medicine	32	11	34.375	Yes
MD	Emergency Medicine	25	15	60	Yes
MD	Emergency Medicine	29	15	51.7241	Yes
MD	Emergency Medicine	63	12	19.0476	No
MD	Emergency Medicine	52	39	75	No
MD	Emergency Medicine	63	28	44.4444	Yes
MD	Emergency Medicine	31	17	54.8387	Yes
MD	Emergency Medicine	78	27	34.6154	Yes
MD	Emergency Medicine	57	22	38.5965	Yes
MD	Emergency Medicine	43	19	44.186	Yes
MD	Emergency Medicine	62	18	29.0323	Yes
MD	Emergency Medicine	46	36	78.2609	Yes
MD	Emergency Medicine	114	6	5.26316	Yes
MD	Emergency Medicine	51	12	23.5294	Yes
MD	Emergency Medicine	38	8	21.0526	Yes
MD	Emergency Medicine	41	14	34.1463	Yes
MD	Emergency Medicine	40	13	32.5	Yes
MD	Emergency Medicine	56	15	26.7857	Yes
MD	Emergency Medicine	33	22	66.6667	Yes
MD	Emergency Medicine	34	11	32.3529	Yes
MD	Emergency Medicine	8	8	100	Yes
MD	Emergency Medicine	43	23	53.4884	Yes
MD	Emergency Medicine	28	12	42.8571	No
MD	Emergency Medicine	78	11	14.1026	Yes
MD	Emergency Medicine	30	14	46.6667	Yes
MD	Emergency Medicine	79	8	10.1266	No
MD	Emergency Medicine	42	19	45.2381	Yes
MD	Emergency Medicine	37	32	86.4865	Yes
MD	Emergency Medicine	44	15	34.0909	Yes
MD	Emergency Medicine	57	16	28.0702	Yes
MD	Emergency Medicine	45	21	46.6667	Yes
MD	Emergency Medicine	10	10	100	Yes
MD	Emergency Medicine	36	28	77.7778	Yes
MD	Emergency Medicine	124	30	24.1935	Yes
MD	Emergency Medicine	23	19	82.6087	Yes
MD-MPH	Emergency Medicine	45	23	51.1111	Yes
MD	Emergency Medicine	35	16	45.7143	Yes
MD	Emergency Medicine	21	17	80.9524	Yes
MD	Emergency Medicine	30	22	73.3333	Yes
MD	Emergency Medicine	39	20	51.2821	Yes
MD	Emergency Medicine	11	11	100	No
MD	Emergency Medicine	46	17	36.9565	Yes
MD	Emergency Medicine	14	13	92.8571	Yes
MD	Emergency Medicine	28	27	96.4286	Yes
MD	Emergency Medicine	15	2	13.3333	No
MD	Emergency Medicine	15	2	13.3333	No
MD	Emergency Medicine	50	12	24	Yes
MD	Emergency Medicine	27	5	18.5185	Yes
MD	Emergency Medicine	52	9	17.3077	Yes
MD	Emergency Medicine	62	37	59.6774	Yes
MD	Emergency Medicine	67	20	29.8507	Yes
MD	Emergency Medicine	81	23	28.3951	Yes
MD	Emergency Medicine	34	26	76.4706	Yes
MD	Emergency Medicine	25	14	56	Yes
MD	Emergency Medicine	30	15	50	Yes
MD	Family Medicine	9	8	88.8889	Yes
MD-MSc	Family Medicine	27	21	77.7778	Yes
MD-MPH	Family Medicine	27	17	62.963	No
MD	Family Medicine	21	21	100	Yes
MD	Family Medicine	20	18	90	Yes
MD	Family Medicine	30	15	50	Yes
MD	Family Medicine	24	15	62.5	Yes
MD	Family Medicine	16	13	81.25	Yes
MD	Family Medicine	18	17	94.4444	Yes
MD	Family Medicine	6	6	100	Yes
MD	Family Medicine	8	6	75	Yes
MD-MSc	Family Medicine	31	26	83.871	Yes
MD	Family Medicine	20	16	80	Yes
MD	Family Medicine	23	11	47.8261	Yes
MD	Family Medicine	16	14	87.5	Yes
MD	Family Medicine	25	23	92	Yes
MD	Family Medicine	19	12	63.1579	Yes
MD	Family Medicine	18	16	88.8889	Yes
MD	Family Medicine	30	25	83.3333	Yes
MD	Family Medicine	31	19	61.2903	Yes
MD	Family Medicine	15	9	60	Yes
MD	Family Medicine	29	19	65.5172	Yes
MD	Family Medicine	21	14	66.6667	Yes
MD	Family Medicine	20	9	45	Yes
MD	Family Medicine	51	28	54.902	Yes
MD	Family Medicine	12	12	100	Yes
MD	Family Medicine	14	14	100	Yes
MD	Family Medicine	35	17	48.5714	Yes
MD	Family Medicine	28	25	89.2857	Yes
MD	Family Medicine	53	11	20.7547	Yes
MD-MSc	Family Medicine	19	14	73.6842	Yes
MD-PhD	Family Medicine	6	5	83.3333	No
MD	Family Medicine	25	14	56	Yes
MD	Family Medicine	39	14	35.8974	Yes
MD	Family Medicine	18	16	88.8889	Yes
MD	Family Medicine	67	17	25.3731	Yes
MD	Family Medicine	22	10	45.4545	No
MD	Family Medicine	10	10	100	Yes
MD	Family Medicine	57	19	33.3333	Yes
MD	Family Medicine	41	30	73.1707	Yes
MD	Family Medicine	14	14	100	Yes
MD	Family Medicine	28	14	50	No
MD-MSc	Family Medicine	17	17	100	Yes
MD	Family Medicine	10	8	80	No
MD	Family Medicine	13	12	92.3077	Yes
MD	Family Medicine	30	26	86.6667	No
MD-MPH	Family Medicine	24	22	91.6667	Yes
MD	Family Medicine	56	14	25	Yes
MD	Family Medicine	13	13	100	Yes
MD	Family Medicine	22	18	81.8182	Yes
MD	Family Medicine	19	14	73.6842	No
MD	Family Medicine	17	17	100	Yes
MD	Family Medicine	12	12	100	No
MD	Family Medicine	30	13	43.3333	Yes
MD	Family Medicine	20	7	35	Yes
MD	Family Medicine	15	15	100	Yes
MD	Family Medicine	28	18	64.2857	Yes
MD	Family Medicine	41	18	43.9024	Yes
MD	Family Medicine	18	10	55.5556	Yes
MD	Family Medicine	18	14	77.7778	Yes
MD	Family Medicine	20	2	10	No
MD	Family Medicine	14	12	85.7143	Yes
MD	Family Medicine	35	17	48.5714	Yes
MD	Family Medicine	25	12	48	Yes
MD	Family Medicine	24	17	70.8333	Yes
MD	Family Medicine	29	21	72.4138	Yes
MD	Family Medicine	23	23	100	Yes
MD	Family Medicine	7	5	71.4286	No
MD	Family Medicine	22	22	100	Yes
MD	Family Medicine	49	30	61.2245	Yes
MD	Family Medicine	9	3	33.3333	No
MD	Family Medicine	23	20	86.9565	Yes
MD-MSc	Family Medicine	13	12	92.3077	Yes
MD-PhD	Family Medicine	17	14	82.3529	Yes
MD	Family Medicine	10	9	90	Yes
MD	Family Medicine	20	15	75	Yes
MD	Family Medicine	13	11	84.6154	Yes
MD	Family Medicine	17	5	29.4118	Yes
MD	Family Medicine	33	24	72.7273	Yes
MD	Family Medicine	15	12	80	No
MD	Family Medicine	16	0	0	No
MD	Family Medicine	21	13	61.9048	Yes
MD	Family Medicine	12	5	41.6667	No
MD	Family Medicine	22	16	72.7273	Yes
MD	Family Medicine	17	14	82.3529	Yes
MD-MSc	Family Medicine	20	14	70	Yes
MD	Family Medicine	16	14	87.5	Yes
MD-MSc	Family Medicine	6	5	83.3333	No
MD	Family Medicine	26	16	61.5385	Yes
MD	Family Medicine	14	9	64.2857	No
MD	Family Medicine	28	26	92.8571	Yes
MD	Family Medicine	24	23	95.8333	Yes
MD	Family Medicine	36	29	80.5556	Yes
MD	Family Medicine	12	7	58.3333	No
MD	Family Medicine	1	1	100	Yes
MD	Family Medicine	21	19	90.4762	Yes
MD	Family Medicine	24	24	100	Yes
MD	Family Medicine	25	22	88	Yes
MD	Family Medicine	36	24	66.6667	No
MD	Family Medicine	44	36	81.8182	Yes
MD	Family Medicine	14	13	92.8571	Yes
MD	Family Medicine	51	0	0	No
MD	Family Medicine	22	20	90.9091	Yes
MD	Family Medicine	12	10	83.3333	Yes
MD	Family Medicine	25	22	88	Yes
MD	Family Medicine	11	6	54.5455	Yes
MD-MPH	Family Medicine	29	17	58.6207	Yes
MD	Family Medicine	1	1	100	Yes
MD	Family Medicine	26	19	73.0769	Yes
MD-MPH	Family Medicine	17	17	100	Yes
MD	Family Medicine	56	28	50	Yes
MD	Family Medicine	24	0	0	No
MD	Family Medicine	1	1	100	Yes
MD	Family Medicine	17	12	70.5882	Yes
MD	Family Medicine	38	27	71.0526	Yes
MD	Family Medicine	40	13	32.5	Yes
MD	Family Medicine	9	8	88.8889	Yes
MD	Family Medicine	27	23	85.1852	Yes
MD	Family Medicine	11	5	45.4545	Yes
MD	Family Medicine	36	18	50	Yes
MD	Family Medicine	24	18	75	Yes
MD	Family Medicine	19	9	47.3684	Yes
MD	Family Medicine	24	10	41.6667	Yes
MD	Family Medicine	12	12	100	Yes
MD	Family Medicine	13	13	100	Yes
MD	Family Medicine	17	15	88.2353	No
MD	Family Medicine	13	12	92.3077	Yes
MD	Family Medicine	26	22	84.6154	Yes
MD	Family Medicine	46	12	26.087	Yes
MD	Family Medicine	19	14	73.6842	Yes
MD	Family Medicine	10	10	100	Yes
MD-MSc	Family Medicine	18	14	77.7778	Yes
MD	Family Medicine	17	16	94.1176	Yes
MD	Family Medicine	26	19	73.0769	Yes
MD	Family Medicine	24	19	79.1667	Yes
MD	Family Medicine	16	13	81.25	Yes
MD	Family Medicine	8	8	100	Yes
MD	Family Medicine	19	12	63.1579	Yes
MD	Family Medicine	33	29	87.8788	Yes
MD-MSc	Family Medicine	28	20	71.4286	Yes
MD	Family Medicine	25	17	68	Yes
MD	Family Medicine	30	30	100	No
MD	Family Medicine	21	17	80.9524	Yes
MD	Family Medicine	14	10	71.4286	Yes
MD	Family Medicine	28	12	42.8571	Yes
MD	Family Medicine	16	15	93.75	Yes
MD	Family Medicine	17	13	76.4706	Yes
MD-MPH	Family Medicine	43	20	46.5116	Yes
MD	Family Medicine	11	11	100	Yes
MD	Family Medicine	17	12	70.5882	Yes
MD	Family Medicine	10	10	100	Yes
MD-PhD	Family Medicine	12	11	91.6667	Yes
MD	Family Medicine	21	18	85.7143	Yes
MD	Family Medicine	24	13	54.1667	Yes
MD	Family Medicine	14	13	92.8571	Yes
MD	Family Medicine	22	17	77.2727	Yes
MD	Family Medicine	41	27	65.8537	Yes
MD	Family Medicine	16	16	100	Yes
MD	Family Medicine	10	10	100	Yes
MD	Family Medicine	22	21	95.4545	Yes
MD	Family Medicine	12	11	91.6667	Yes
MD	Family Medicine	7	7	100	Yes
MD	Family Medicine	11	9	81.8182	Yes
MD	Family Medicine	43	15	34.8837	Yes
MD	Family Medicine	16	14	87.5	Yes
MD-MPH	Family Medicine	19	16	84.2105	Yes
MD	Family Medicine	28	12	42.8571	Yes
MD	Family Medicine	16	15	93.75	Yes
MD	Family Medicine	22	6	27.2727	Yes
MD-MSc	Family Medicine	5	5	100	Yes
MD	Family Medicine	9	8	88.8889	Yes
MD	Family Medicine	19	17	89.4737	Yes
MD	Family Medicine	26	18	69.2308	Yes
MD	Family Medicine	21	17	80.9524	Yes
MD	Family Medicine	13	12	92.3077	Yes
MD	Family Medicine	17	12	70.5882	Yes
MD-MPH	Family Medicine	47	20	42.5532	Yes
MD-MSc	Family Medicine	12	10	83.3333	Yes
MD	Family Medicine	12	9	75	No
MD	Family Medicine	22	16	72.7273	Yes
MD	Family Medicine	7	7	100	Yes
MD	Family Medicine	14	13	92.8571	Yes
MD	Family Medicine	8	7	87.5	Yes
MD-MPH	Family Medicine	20	15	75	Yes
MD	Family Medicine	26	15	57.6923	Yes
MD	Family Medicine	21	20	95.2381	Yes
MD	Family Medicine	20	20	100	Yes
MD	Family Medicine	2	2	100	Yes
MD	Family Medicine	20	13	65	Yes
MD	Family Medicine	11	11	100	Yes
MD	Family Medicine	24	21	87.5	Yes
MD	Family Medicine	26	24	92.3077	Yes
MD	Family Medicine	17	16	94.1176	Yes
MD	Family Medicine	25	24	96	Yes
MD	Family Medicine	14	9	64.2857	Yes
MD-MSc	Family Medicine	4	4	100	No
MD	Family Medicine	3	3	100	Yes
MD	Family Medicine	22	21	95.4545	No
MD-MPH	Family Medicine	11	8	72.7273	Yes
MD	Family Medicine	21	20	95.2381	Yes
MD	Family Medicine	23	19	82.6087	Yes
MD	Family Medicine	31	27	87.0968	Yes
MD	Family Medicine	14	8	57.1429	Yes
MD	Family Medicine	35	5	14.2857	Yes
MD	Family Medicine	12	12	100	Yes
MD	Family Medicine	1	1	100	Yes
MD	Family Medicine	65	35	53.8462	Yes
MD	Family Medicine	21	18	85.7143	Yes
MD	Family Medicine	35	30	85.7143	Yes
MD	Family Medicine	13	13	100	Yes
MD	Family Medicine	31	23	74.1935	Yes
MD	Family Medicine	5	5	100	Yes
MD	Family Medicine	13	11	84.6154	No
MD	Family Medicine	8	8	100	Yes
MD	Family Medicine	49	25	51.0204	Yes
MD	Family Medicine	34	24	70.5882	Yes
MD	Family Medicine	19	18	94.7368	No
MD	Family Medicine	14	13	92.8571	Yes
MD-MPH	Family Medicine	16	13	81.25	Yes
MD-MPH	Family Medicine	11	8	72.7273	Yes
MD	Family Medicine	46	16	34.7826	Yes
MD	Family Medicine	20	19	95	Yes
MD	Family Medicine	25	25	100	Yes
MD	Family Medicine	79	34	43.038	Yes
MD	Family Medicine	19	4	21.0526	No
MD	Family Medicine	12	11	91.6667	Yes
MD	Family Medicine	61	4	6.55738	Yes
MD	Family Medicine	31	29	93.5484	Yes
MD	Family Medicine	22	11	50	Yes
MD	Family Medicine	24	19	79.1667	Yes
MD-MPH	Family Medicine	28	25	89.2857	Yes
MD	Family Medicine	34	30	88.2353	Yes
MD	Family Medicine	54	8	14.8148	Yes
MD	Family Medicine	22	14	63.6364	Yes
MD	Family Medicine	16	9	56.25	Yes
MD	Family Medicine	22	11	50	Yes
MD	Family Medicine	31	21	67.7419	No
MD	Family Medicine	13	13	100	Yes
MD	Family Medicine	9	9	100	Yes
MD	Family Medicine	23	20	86.9565	Yes
MD	Family Medicine	17	16	94.1176	Yes
MD-MPH	Family Medicine	8	3	37.5	Yes
MD-MSc	Family Medicine	12	8	66.6667	Yes
MD	Family Medicine	16	15	93.75	Yes
MD	Family Medicine	15	13	86.6667	Yes
MD	Family Medicine	14	14	100	Yes
MD	Family Medicine	20	18	90	Yes
MD	Family Medicine	19	18	94.7368	Yes
MD	Family Medicine	25	9	36	Yes
MD	Family Medicine	19	16	84.2105	Yes
MD	Family Medicine	24	22	91.6667	Yes
MD	Family Medicine	24	13	54.1667	Yes
MD	Family Medicine	6	6	100	Yes
MD	Family Medicine	15	15	100	Yes
MD	Family Medicine	16	14	87.5	Yes
MD	Family Medicine	7	5	71.4286	Yes
MD	Family Medicine	22	19	86.3636	Yes
MD	Family Medicine	42	38	90.4762	Yes
MD-MSc	Family Medicine	64	16	25	Yes
MD-MPH	Family Medicine	24	23	95.8333	Yes
MD	Family Medicine	40	6	15	No
MD	Family Medicine	22	18	81.8182	Yes
MD	Family Medicine	16	14	87.5	Yes
MD	Family Medicine	38	20	52.6316	Yes
MD	Family Medicine	7	7	100	Yes
MD	Family Medicine	17	14	82.3529	Yes
MD	Family Medicine	27	27	100	Yes
MD	Family Medicine	15	14	93.3333	Yes
MD-MPH	Family Medicine	34	19	55.8824	Yes
MD	Family Medicine	12	9	75	Yes
MD	Family Medicine	12	12	100	Yes
MD	Family Medicine	13	11	84.6154	Yes
MD	Family Medicine	23	22	95.6522	Yes
MD	Family Medicine	24	22	91.6667	Yes
MD	Family Medicine	58	5	8.62069	Yes
MD	Family Medicine	18	15	83.3333	Yes
MD	Family Medicine	1	1	100	Yes
MD	Family Medicine	23	21	91.3043	Yes
MD	Family Medicine	4	3	75	Yes
MD	Family Medicine	38	17	44.7368	Yes
MD-MSc	Family Medicine	48	29	60.4167	Yes
MD	Family Medicine	25	22	88	Yes
MD-MSc	Family Medicine	72	53	73.6111	Yes
MD	Family Medicine	20	13	65	Yes
MD-MBA	Family Medicine	15	14	93.3333	Yes
MD	Family Medicine	10	9	90	Yes
MD	Family Medicine	26	16	61.5385	Yes
MD	Family Medicine	10	10	100	Yes
MD-MPH	Family Medicine	25	15	60	Yes
MD	Family Medicine	9	7	77.7778	No
MD-MPH	Family Medicine	13	11	84.6154	Yes
MD	Family Medicine	19	15	78.9474	Yes
MD-PhD	Family Medicine	21	21	100	Yes
MD-MSc	Family Medicine	17	10	58.8235	Yes
MD	Family Medicine	18	17	94.4444	Yes
MD-MPH	Family Medicine	48	12	25	Yes
MD	Family Medicine	19	11	57.8947	Yes
MD	Family Medicine	11	10	90.9091	Yes
MD	Family Medicine	16	16	100	Yes
MD	Family Medicine	27	13	48.1481	Yes
MD	Family Medicine	21	11	52.381	Yes
MD	Family Medicine	14	8	57.1429	Yes
MD	Family Medicine	31	29	93.5484	Yes
MD	Family Medicine	23	14	60.8696	Yes
MD	Family Medicine	25	21	84	Yes
MD	Family Medicine	30	26	86.6667	Yes
MD-MSc	Family Medicine	9	1	11.1111	Yes
MD	Family Medicine	14	11	78.5714	No
MD	Family Medicine	19	13	68.4211	Yes
MD	Family Medicine	32	29	90.625	Yes
MD	Family Medicine	25	25	100	Yes
MD	Family Medicine	21	17	80.9524	Yes
MD-MPH	Family Medicine	19	16	84.2105	Yes
MD	Family Medicine	13	10	76.9231	Yes
MD	Family Medicine	14	13	92.8571	No
MD	Family Medicine	12	12	100	Yes
MD	Family Medicine	27	18	66.6667	Yes
MD	Family Medicine	20	12	60	Yes
MD	Family Medicine	67	12	17.9104	Yes
MD	Family Medicine	15	10	66.6667	Yes
MD	Family Medicine	26	9	34.6154	Yes
MD	Family Medicine	22	20	90.9091	Yes
MD	Family Medicine	51	26	50.9804	Yes
MD	Family Medicine	13	12	92.3077	Yes
MD	Family Medicine	17	12	70.5882	Yes
MD	Family Medicine	19	13	68.4211	No
MD	Family Medicine	27	20	74.0741	No
MD	Family Medicine	6	5	83.3333	No
MD	Family Medicine	1	1	100	Yes
MD	Family Medicine	89	25	28.0899	No
MD	Family Medicine	42	27	64.2857	Yes
MD	Family Medicine	13	5	38.4615	No
MD	Family Medicine	10	7	70	Yes
MD	Family Medicine	73	12	16.4384	Yes
MD	Family Medicine	14	11	78.5714	No
MD	Family Medicine	17	13	76.4706	Yes
MD	Family Medicine	38	7	18.4211	No
MD	Family Medicine	47	5	10.6383	Yes
MD	Family Medicine	15	14	93.3333	No
MD	Family Medicine	59	24	40.678	Yes
MD	Family Medicine	39	28	71.7949	Yes
MD	Family Medicine	38	24	63.1579	Yes
MD	Family Medicine	16	16	100	Yes
MD-MSc	Family Medicine	22	4	18.1818	No
MD	Family Medicine	12	6	50	Yes
MD	Family Medicine	20	17	85	No
MD	Family Medicine	29	16	55.1724	Yes
MD	Family Medicine	14	10	71.4286	Yes
MD	Family Medicine	39	30	76.9231	Yes
MD	Family Medicine	10	10	100	Yes
MD	Family Medicine	7	7	100	Yes
MD	Family Medicine	16	15	93.75	Yes
MD	Family Medicine	5	5	100	Yes
MD	Family Medicine	35	17	48.5714	No
MD-MPH	Family Medicine	24	11	45.8333	Yes
MD-MPH	Family Medicine	15	14	93.3333	Yes
MD-MSc	Family Medicine	32	24	75	Yes
MD	Family Medicine	41	21	51.2195	Yes
MD	Family Medicine	56	11	19.6429	Yes
MD-MSc	Family Medicine	21	7	33.3333	Yes
MD	Family Medicine	27	6	22.2222	No
MD	Family Medicine	17	9	52.9412	Yes
MD	Family Medicine	33	29	87.8788	Yes
MD	Family Medicine	1	1	100	No
MD-MPH	Family Medicine	18	11	61.1111	Yes
MD	Family Medicine	28	6	21.4286	Yes
MD	Family Medicine	61	16	26.2295	No
MD-MSc	Family Medicine	62	14	22.5806	Yes
MD-MSc	Family Medicine	26	21	80.7692	Yes
MD	Family Medicine	20	10	50	No
MD	Family Medicine	22	18	81.8182	No
MD	Family Medicine	20	17	85	Yes
MD	Family Medicine	16	14	87.5	Yes
MD	Family Medicine	18	16	88.8889	Yes
MD	Family Medicine	27	20	74.0741	Yes
MD	Family Medicine	16	14	87.5	Yes
MD	Family Medicine	40	20	50	Yes
MD	Family Medicine	13	13	100	Yes
MD	Family Medicine	13	9	69.2308	Yes
MD	Family Medicine	26	12	46.1538	Yes
MD	Family Medicine	15	10	66.6667	Yes
MD	Family Medicine	51	34	66.6667	Yes
MD	Family Medicine	7	1	14.2857	Yes
MD	Family Medicine	17	17	100	Yes
MD	Family Medicine	32	7	21.875	Yes
MD-MPH	Family Medicine	25	17	68	No
MD	Family Medicine	54	25	46.2963	No
MD	Family Medicine	2	0	0	No
MD	Family Medicine	21	11	52.381	No
MD-MPH	Family Medicine	8	6	75	Yes
MD-MSc	Family Medicine	14	12	85.7143	Yes
MD	Family Medicine	30	22	73.3333	Yes
MD	Family Medicine	15	5	33.3333	No
MD	Family Medicine	28	19	67.8571	Yes
MD	Family Medicine	13	13	100	Yes
MD	Family Medicine	10	10	100	Yes
MD-MPH	Family Medicine	46	14	30.4348	Yes
MD	Family Medicine	30	20	66.6667	Yes
MD	Family Medicine	42	30	71.4286	Yes
MD	Family Medicine	35	24	68.5714	Yes
MD	Family Medicine	21	5	23.8095	Yes
MD	Family Medicine	1	1	100	Yes
MD	Family Medicine	7	7	100	Yes
MD	Family Medicine	7	7	100	Yes
MD	Family Medicine	72	6	8.33333	Yes
MD	Family Medicine	5	5	100	No
MD	Family Medicine	4	2	50	No
MD	Family Medicine	22	20	90.9091	Yes
MD-MPH	Family Medicine	17	9	52.9412	Yes
MD	Family Medicine	14	6	42.8571	Yes
MD	Family Medicine	30	10	33.3333	Yes
MD	Family Medicine	33	26	78.7879	Yes
MD	Family Medicine	20	17	85	No
MD-MPH	Family Medicine	31	16	51.6129	Yes
MD	Family Medicine	46	16	34.7826	No
MD-MSc	Family Medicine	40	23	57.5	Yes
MD	Family Medicine	37	17	45.9459	Yes
MD-MPH	Family Medicine	19	19	100	Yes
MD	Family Medicine	33	21	63.6364	Yes
MD	Family Medicine	15	11	73.3333	Yes
MD	Family Medicine	19	18	94.7368	Yes
MD	Family Medicine	12	9	75	Yes
MD	Internal Medicine	31	20	64.5161	Yes
MD	Internal Medicine	25	19	76	Yes
MD	Internal Medicine	23	15	65.2174	Yes
MD	Internal Medicine	39	30	76.9231	Yes
MD	Internal Medicine	11	9	81.8182	Yes
MD	Internal Medicine	71	22	30.9859	Yes
MD	Internal Medicine	14	12	85.7143	Yes
MD	Internal Medicine	14	12	85.7143	Yes
MD	Internal Medicine	38	23	60.5263	Yes
MD	Internal Medicine	41	21	51.2195	Yes
MD	Internal Medicine	30	3	10	Yes
MD	Internal Medicine	29	20	68.9655	Yes
MD	Internal Medicine	33	14	42.4242	Yes
MD	Internal Medicine	23	15	65.2174	Yes
MD	Internal Medicine	30	23	76.6667	Yes
MD	Internal Medicine	28	17	60.7143	Yes
MD	Internal Medicine	31	27	87.0968	Yes
MD	Internal Medicine	30	6	20	No
MD	Internal Medicine	21	20	95.2381	Yes
MD	Internal Medicine	23	15	65.2174	Yes
MD	Internal Medicine	9	9	100	Yes
MD	Internal Medicine	32	21	65.625	Yes
MD	Internal Medicine	54	22	40.7407	Yes
MD	Internal Medicine	27	19	70.3704	No
MD	Internal Medicine	60	34	56.6667	Yes
MD	Internal Medicine	8	8	100	Yes
MD	Internal Medicine	27	21	77.7778	Yes
MD-PhD	Internal Medicine	15	12	80	Yes
MD	Internal Medicine	30	14	46.6667	Yes
MD	Internal Medicine	33	14	42.4242	Yes
MD	Internal Medicine	57	31	54.386	Yes
MD	Internal Medicine	25	15	60	Yes
MD	Internal Medicine	28	17	60.7143	Yes
MD	Internal Medicine	16	13	81.25	Yes
MD-MSc	Internal Medicine	18	13	72.2222	Yes
MD-PhD	Internal Medicine	23	12	52.1739	Yes
MD-MSc	Internal Medicine	33	3	9.09091	Yes
MD	Internal Medicine	30	15	50	Yes
MD	Internal Medicine	16	15	93.75	Yes
MD-MSc	Internal Medicine	17	13	76.4706	Yes
MD	Internal Medicine	42	28	66.6667	Yes
MD	Internal Medicine	30	13	43.3333	Yes
MD	Internal Medicine	21	20	95.2381	Yes
MD	Internal Medicine	37	25	67.5676	Yes
MD-PhD	Internal Medicine	33	23	69.697	Yes
MD	Internal Medicine	18	8	44.4444	Yes
MD	Internal Medicine	52	15	28.8462	Yes
MD	Internal Medicine	27	21	77.7778	Yes
MD-MSc	Internal Medicine	26	7	26.9231	Yes
MD-PhD	Internal Medicine	10	10	100	Yes
MD	Internal Medicine	30	7	23.3333	Yes
MD	Internal Medicine	63	38	60.3175	Yes
MD	Internal Medicine	19	18	94.7368	Yes
MD	Internal Medicine	45	16	35.5556	Yes
MD	Internal Medicine	19	14	73.6842	Yes
MD	Internal Medicine	46	22	47.8261	Yes
MD	Internal Medicine	44	24	54.5455	Yes
MD-MSc	Internal Medicine	9	8	88.8889	Yes
MD	Internal Medicine	24	19	79.1667	Yes
MD-MSc	Internal Medicine	42	17	40.4762	Yes
MD	Internal Medicine	25	18	72	Yes
MD	Internal Medicine	21	14	66.6667	Yes
MD	Internal Medicine	28	16	57.1429	No
MD	Internal Medicine	21	18	85.7143	No
MD	Internal Medicine	59	16	27.1186	Yes
MD	Internal Medicine	59	16	27.1186	Yes
MD	Internal Medicine	23	15	65.2174	Yes
MD	Internal Medicine	10	4	40	No
MD	Internal Medicine	28	21	75	Yes
MD-MSc	Internal Medicine	31	20	64.5161	Yes
MD	Internal Medicine	26	20	76.9231	Yes
MD	Internal Medicine	19	0	0	No
MD	Internal Medicine	40	18	45	Yes
MD	Internal Medicine	54	28	51.8519	Yes
MD	Internal Medicine	26	20	76.9231	Yes
MD	Internal Medicine	12	9	75	Yes
MD	Internal Medicine	53	24	45.283	Yes
MD	Internal Medicine	26	20	76.9231	Yes
MD-PhD	Internal Medicine	30	22	73.3333	Yes
MD	Internal Medicine	19	17	89.4737	Yes
MD	Internal Medicine	43	27	62.7907	Yes
MD	Internal Medicine	45	20	44.4444	Yes
MD-MPH	Internal Medicine	20	7	35	Yes
MD	Internal Medicine	18	17	94.4444	Yes
MD	Internal Medicine	27	21	77.7778	Yes
MD	Internal Medicine	30	26	86.6667	Yes
MD	Internal Medicine	71	38	53.5211	Yes
MD	Internal Medicine	34	29	85.2941	Yes
[truncated: 31,943 more rows]

## Sheet: Figure 3-Summary Stats
Supplemental Table 1. Number of applications, interview offers, interviews attended, and match per specialty by degree path
	MD																		MD-PhD																		MD-MPH
	Counts	Total Applications				Interview Offers				Interviews Attended				Interview Offer Rate				Match Rate	Counts	Total Applications				Interview Offers				Interviews Attended				Interview Offer Rate				Match Rate	Counts	Total Applications				Interview Offers				Interviews Attended
Specialty	--	Mean	SD	Median	IQR	Mean	SD	Median	IQR	Mean	SD	Median	IQR	Mean	SD	Median	IQR	Rate	--	Mean	SD	Median	IQR	Mean	SD	Median	IQR	Mean	SD	Median	IQR	Mean	SD	Median	IQR	Rate	--	Mean	SD	Median	IQR	Mean	SD	Median	IQR	Mean	SD	Median	IQR
Anesthesiology	1913	40.5206	24.3307	35	24	14.3675	7.27719	14	8	12.4684	5.1145	12	6	44.8358	44.8358	41.1765	34.0835	91.3	49	32.8776	18.154	28	24	13.6939	6.28889	14	9	11.3265	4.48789	12	5	52.2077	52.2077	54.8387	40.9655	95.9	76	46.9474	26.9928	42	24.25	14.5921	8.37007	13	10.25	13.0395	6.25341	12.5	7
Child Neurology	202	26.9257	11.9996	25.5	14	18.4802	7.59039	18	10	13.2327	4.94752	13	5	72.6539	72.6539	77.2727	27.7911	95.5446	29	19.4828	9.98792	20	9	15.1724	7.00545	16	8	11.1379	4.4298	11	3	82.9542	82.9542	85.7143	17.4603	100	5	27.6	15.6621	28	10	18.4	10.0648	20	5	12	5.70088	14	2
Dermatology	584	84.5223	43.3201	94	64	9.46575	6.03837	8	7	8.99829	4.72956	8	6	22.9752	22.9752	10.5573	12.8173	83.7329	41	59.6341	35.3141	53	37	10.6829	5.93902	9	8	9.90244	4.65728	9	6	27.7041	27.7041	21.8391	27.0416	85.4	20	89.95	38.027	91	59.5	11.1	7.86665	9.5	12.5	10.2	5.89915	10	9.25
Emergency Medicine	2600	42.2631	21.5041	39	22	19.1573	10.0535	18	13	14.0308	5.1273	14	6	52.6001	52.6001	50	42.2639	91.3077	35	39	17.3697	40	16.5	18.8571	11.1042	17	14	13.9714	5.51728	14	4.5	50.8372	50.8372	51.7241	41.3325	88.6	148	42.6419	23.4741	40	24.25	19.9392	9.41574	20	12	14.3716	5.61737	14	5
Family Medicine	2467	23.8638	14.5113	21	14	15.4597	7.86645	15	8.5	12.9818	5.34147	13	6	72.1177	72.1177	75	30.3828	90.4743	20	19.3	12.2908	16.5	10.75	13	7.91401	11	9.75	10.65	5.47025	10.5	5.5	72.4494	72.4494	77.7778	25.3409	90	222	26.6667	16.2691	23	15	16.7297	7.8261	16	8	13.509	5.24145	13	6
Internal Medicine	4883	32.8331	21.4288	30	19	15.1051	7.40527	14	9	13.0958	4.99879	13	6	53.7514	53.7514	51.6129	32.1827	92.7913	277	25.6968	15.6043	24	16	12.7942	6.39102	12	8	11.6606	5.12952	11	7	58.7828	58.7828	61.5385	41.0431	91.7	290	34.3759	21.122	30	18.75	15.4621	8.91212	14	10	13.3034	5.11572	13	5.75
Internal Medicine-Pediatrics	648	29.2654	12.8615	28	14	15.6281	7.4756	15	9	12.784	4.59146	13	5	57.2306	57.2306	56.0488	29.0491	89.8148	12	25.4167	11.5873	30	9.25	10	5.04525	11	5.5	9.25	4.11483	10	5.5	47.5321	47.5321	43.4058	12.1442	83.3	56	28.0893	12.1629	27.5	17.5	15.6786	7.21641	15	9.25	12.2321	5.08828	12.5	6.25
Neurological Surgery	249	77.7952	27.1442	78	40	24.3574	12.8721	23	16	17.9478	7.01793	18	8	35.9544	35.9544	30.8642	26.4789	86.3454	32	53.875	25.9997	46.5	28.5	25.2812	13.0266	23.5	20.25	18.25	7.28233	17.5	8.25	54.4264	54.4264	57.9193	41.4933	90.6	8	75	25.3095	73	28.25	25.125	8.85498	22.5	8	19.375	4.56501	18.5	6.75
Neurology	695	30.954	16.132	28	17	17.1626	8.1796	16	9	14.0446	4.96553	14	6	61.152	61.152	62.069	33.1802	94.3885	84	21.1429	9.97484	19	13	14.1071	5.87422	14	6.25	12.2143	4.34941	12	6	73.4554	73.4554	80.3226	35.8081	96.4	41	34.1463	18.3311	31	8	17.1951	6.78314	18	11	14.1463	4.25183	14	4
Obstetrics and Gynecology	2064	53.376	26.7334	50	29	14.4719	7.54313	13	10	12.6623	4.80989	13	6	33.6935	33.6935	28.5714	25.0032	87.1609	34	49.9412	24.331	46.5	25.25	12	6.47138	12	7.75	10.7353	4.84492	11	5.75	31.0036	31.0036	25.3386	35.6408	82.4	209	57.799	31.1039	54	33	15.6986	7.99519	14	9	13.4545	4.67801	14	7
Ophthalmology	653	66.343	32.0203	69	40	13.3262	9.30347	12	10	10.9096	4.53373	11	6	31.3494	31.3494	19.5402	25.7353	88.2083	22	56.4545	23.7241	53.5	34	14.2727	7.01822	14	6	11.8636	4.07426	12	4.5	30.7827	30.7827	28.869	17.8785	90.9	24	70.375	35.8558	78	45	12	6.49414	11.5	6.25	11.6667	4.16681	11.5	5.5
Orthopaedic Surgery	1206	75.6716	41.9468	74	48	13.9245	8.86843	12	12	11.6592	5.39809	12	7	29.432	29.432	19.1094	25.9571	84.66	12	71.3333	40.9508	68	48.25	12	8.6655	9	13.5	10.75	6.75715	9.5	10.75	26.5082	26.5082	22.7227	28.093	91.7	33	89	43.4971	85	45	12.4848	8.86045	11	9	11	5.69539	10	9
Otolaryngology	587	72.7836	30.8702	75	38	15.0221	9.23866	14	12	12.3986	5.47017	13	8	29.0021	29.0021	20.2381	21.5318	83.1346	14	63.0714	21.2945	55.5	30.25	15.2857	8.87025	15	12.25	11.4286	5.48725	12	5	27.8421	27.8421	27.1825	21.6728	92.9	25	67.4	26.8902	76	29	19.88	12.7519	18	20	13.88	5.78302	15	10
Pathology	262	23.3015	12.5578	21	13	16.8511	9.27428	16	10	12.7061	5.34136	13	7	76.903	76.903	83.046	27.451	91.6031	76	18.8289	8.59828	17.5	11.25	14.1842	6.28376	13	10	11.4737	4.69744	11	7.25	79.0138	79.0138	85.7143	28.8373	90.8	18	21.1111	8.32352	22	11	11.8333	7.69454	10.5	11.5	11.7222	5.09678	11.5	6
Pediatrics	3253	28.5171	15.2255	26	14	17.0083	7.73355	16	9	13.5875	4.85517	13	5	64.8649	64.8649	65.7895	28.6486	93.4522	140	22.15	19.5105	20	12	14.4929	6.17549	15	9	11.8571	4.40172	12	5	76.1879	76.1879	81.9805	28.8235	89.3	226	27.5796	13.7254	25	16.75	17.4071	7.84589	17	8.75	13.8097	5.40733	14	5.75
Physical Medicine & Rehabilitation	403	39.6179	20.2565	35	24	15.469	8.42738	14	11	12.8561	4.91663	13	6	47.8248	47.8248	45	42.6392	88.5856	7	16.5714	10.9065	18	14	7.14286	7.96719	3	10	6	5.38516	3	7.5	49.9077	49.9077	61.1111	57.2696	57.1	20	49.45	18.6335	45.5	24.5	16.95	6.42753	17	9.5	14.25	5.84785	14.5	7.75
Plastic Surgery	299	70.194	24.6807	76	20.5	15.1037	10.5082	12	13	12.9064	5.95153	13	9	27.0591	27.0591	19.5402	22.3322	76.9231	9	57.7778	28.6957	62	47	14.7778	11.1106	12	22	14	7.22842	14	8	34.0692	34.0692	21.0526	29.7531	66.7	17	70.0588	23.3358	78	19	15.5882	10.6481	12	12	12.7059	5.1206	12	7
Psychiatry	1650	40.4333	25.7503	36	28	11.843	6.22824	11	7	10.8806	4.64661	11	6	39.3139	39.3139	33.8983	32.4702	88.6667	82	25.7927	16.8697	21.5	17.75	12.9512	7.49799	12	8.75	11.6341	5.67758	12	6	58.5529	58.5529	60	41.0119	87.8	117	45.6581	27.9359	43	27	13.1795	7.09008	12	10	12.0513	5.15592	12	7
Radiation Oncology	136	48.3676	22.1155	45	33.25	25.6544	11.4965	25	16	16.7353	6.04702	16	7	59.5908	59.5908	61.5385	35.1237	93.3824	39	39.5641	24.2593	35	32.5	23.2051	14.0041	21	15.5	16.5897	6.75402	15	6.5	66.6759	66.6759	74.359	29.427	87.2	6	58.3333	27.3545	63	34.75	26.1667	16.8691	22.5	21.75	12.8333	5.70672	13.5	3.25
Radiology-Diagnostic	1097	47.9006	31.0374	43	28	16.7776	8.41129	16	11	14.3719	5.78652	14	7	45.1833	45.1833	40.7407	32.517	85.2325	40	33.175	18.5678	33	27	12.3	6.53668	11	7.5	12.4	5.022	12	6.5	48.9001	48.9001	46.0526	34.7444	90	29	55.4138	33.0308	51	33	17.7586	8.32661	17	13	15.4828	7.85867	15	11
Radiology-Interventional	236	40.3814	18.6138	38	23	17.5932	8.60602	17	12	15.4492	6.6038	15	9	48.2348	48.2348	45.1415	31.2829	79.2373	11	36.6364	25.8042	33	30.5	14	9.20869	10	10.5	13.9091	7.62174	11	11	46.8121	46.8121	38.0282	41.6996	72.7	7	42.4286	26.5886	37	30	16.7143	13.72	17	17.5	13.4286	10.5492	11	14
Surgery	1661	53.2306	30.76	49	30	16.3697	9.24692	16	12	13.6785	5.82249	14	7	39.2376	39.2376	35.4167	31.887	85.3703	40	39.85	18.7815	39	18	11.675	6.25274	10.5	6.5	11.025	5.32285	9	6	36.4889	36.4889	28.6338	30.0166	82.5	97	56.8247	29.3009	51	29	16.3299	8.58138	15	10	13.9485	5.27251	14	6
Urology	498	68.0843	30.8995	67	35	17.8896	9.71412	17	13	14.498	5.19528	15	7	33.7151	33.7151	27.5	27.0769	88.3534	11	54.4545	26.8304	52	27.5	20.7273	10.3062	22	13.5	15	2.52982	15	3	49.9911	49.9911	51.1628	46.0901	100	17	58.8235	34.3334	58	36	18.2353	9.53631	22	9	15.4706	5.5803	16	6
SD, standard deviation. IQR, interquartile range. Interview offer rates and match rates are shown as percentages. Groups needed ≥ 5 applicants for summary statistics to be generated. Applicants who listed "Preliminary" or "Transitional" as their specialty were excluded from analyses.
[truncated: 58 more columns]

## Sheet: Figure 3-pvalues
specialty_degree	Specialty	Degree group	Dual degree median	Dual degree sample size	MD-only median	MD-only sample size	p_value	Significance	Comparison
Anesthesiology_MD-MBA	Anesthesiology	MD-MBA	38	41	35	1913	0.470966	not significant	number of applications
Anesthesiology_MD-MPH	Anesthesiology	MD-MPH	42	76	35	1913	0.0831305	not significant	number of applications
Anesthesiology_MD-MSc	Anesthesiology	MD-MSc	37	159	35	1913	0.0852578	not significant	number of applications
Anesthesiology_MD-PhD	Anesthesiology	MD-PhD	28	49	35	1913	0.0728735	not significant	number of applications
Child Neurology_MD-MBA	Child Neurology	MD-MBA		3	25.5	202	0.297281	not significant	number of applications
Child Neurology_MD-MPH	Child Neurology	MD-MPH	28	5	25.5	202	0.687933	not significant	number of applications
Child Neurology_MD-MSc	Child Neurology	MD-MSc	33	12	25.5	202	0.938783	not significant	number of applications
Child Neurology_MD-PhD	Child Neurology	MD-PhD	20	29	25.5	202	0.0476072	significant	number of applications
Dermatology_MD-MBA	Dermatology	MD-MBA	77	19	94	584	0.752869	not significant	number of applications
Dermatology_MD-MPH	Dermatology	MD-MPH	91	20	94	584	0.938678	not significant	number of applications
Dermatology_MD-MSc	Dermatology	MD-MSc	91.5	46	94	584	0.820434	not significant	number of applications
Dermatology_MD-PhD	Dermatology	MD-PhD	53	41	94	584	0.0252561	significant	number of applications
Emergency Medicine_MD-MBA	Emergency Medicine	MD-MBA	39	49	39	2600	0.537336	not significant	number of applications
Emergency Medicine_MD-MPH	Emergency Medicine	MD-MPH	40	148	39	2600	0.283318	not significant	number of applications
Emergency Medicine_MD-MSc	Emergency Medicine	MD-MSc	41.5	226	39	2600	0.0119498	significant	number of applications
Emergency Medicine_MD-PhD	Emergency Medicine	MD-PhD	40	35	39	2600	0.860515	not significant	number of applications
Family Medicine_MD-MBA	Family Medicine	MD-MBA	17.5	32	21	2467	0.0790662	not significant	number of applications
Family Medicine_MD-MPH	Family Medicine	MD-MPH	23	222	21	2467	0.846578	not significant	number of applications
Family Medicine_MD-MSc	Family Medicine	MD-MSc	22	152	21	2467	0.395188	not significant	number of applications
Family Medicine_MD-PhD	Family Medicine	MD-PhD	16.5	20	21	2467	0.957674	not significant	number of applications
Internal Medicine-Pediatrics_MD-MBA	Internal Medicine-Pediatrics	MD-MBA	30.5	8	28	648	0.349171	not significant	number of applications
Internal Medicine-Pediatrics_MD-MPH	Internal Medicine-Pediatrics	MD-MPH	27.5	56	28	648	0.419753	not significant	number of applications
Internal Medicine-Pediatrics_MD-MSc	Internal Medicine-Pediatrics	MD-MSc	30	50	28	648	0.304523	not significant	number of applications
Internal Medicine-Pediatrics_MD-PhD	Internal Medicine-Pediatrics	MD-PhD	30	12	28	648	0.229234	not significant	number of applications
Internal Medicine_MD-MBA	Internal Medicine	MD-MBA	26.5	104	30	4883	0.669213	not significant	number of applications
Internal Medicine_MD-MPH	Internal Medicine	MD-MPH	30	290	30	4883	0.63165	not significant	number of applications
Internal Medicine_MD-MSc	Internal Medicine	MD-MSc	33	394	30	4883	0.297875	not significant	number of applications
Internal Medicine_MD-PhD	Internal Medicine	MD-PhD	24	277	30	4883	0.0022072	significant	number of applications
Neurological Surgery_MD-MBA	Neurological Surgery	MD-MBA		2	78	249	0.152254	not significant	number of applications
Neurological Surgery_MD-MPH	Neurological Surgery	MD-MPH	73	8	78	249	0.634091	not significant	number of applications
Neurological Surgery_MD-MSc	Neurological Surgery	MD-MSc	88	45	78	249	0.377876	not significant	number of applications
Neurological Surgery_MD-PhD	Neurological Surgery	MD-PhD	46.5	32	78	249	0.00205042	significant	number of applications
Neurology_MD-MBA	Neurology	MD-MBA	33	11	28	695	0.793244	not significant	number of applications
Neurology_MD-MPH	Neurology	MD-MPH	31	41	28	695	0.617696	not significant	number of applications
Neurology_MD-MSc	Neurology	MD-MSc	30	71	28	695	0.617696	not significant	number of applications
Neurology_MD-PhD	Neurology	MD-PhD	19	84	28	695	1.56816e-05	significant	number of applications
Obstetrics and Gynecology_MD-MBA	Obstetrics and Gynecology	MD-MBA	48.5	22	50	2064	0.921714	not significant	number of applications
Obstetrics and Gynecology_MD-MPH	Obstetrics and Gynecology	MD-MPH	54	209	50	2064	0.921714	not significant	number of applications
Obstetrics and Gynecology_MD-MSc	Obstetrics and Gynecology	MD-MSc	53	165	50	2064	0.921714	not significant	number of applications
Obstetrics and Gynecology_MD-PhD	Obstetrics and Gynecology	MD-PhD	46.5	34	50	2064	0.921714	not significant	number of applications
Ophthalmology_MD-MBA	Ophthalmology	MD-MBA	62	17	69	653	0.926112	not significant	number of applications
Ophthalmology_MD-MPH	Ophthalmology	MD-MPH	78	24	69	653	0.706708	not significant	number of applications
Ophthalmology_MD-MSc	Ophthalmology	MD-MSc	80	56	69	653	0.326761	not significant	number of applications
Ophthalmology_MD-PhD	Ophthalmology	MD-PhD	53.5	22	69	653	0.326761	not significant	number of applications
Orthopaedic Surgery_MD-MBA	Orthopaedic Surgery	MD-MBA	74	23	74	1206	0.659775	not significant	number of applications
Orthopaedic Surgery_MD-MPH	Orthopaedic Surgery	MD-MPH	85	33	74	1206	0.217179	not significant	number of applications
Orthopaedic Surgery_MD-MSc	Orthopaedic Surgery	MD-MSc	80	119	74	1206	0.128913	not significant	number of applications
Orthopaedic Surgery_MD-PhD	Orthopaedic Surgery	MD-PhD	68	12	74	1206	0.752581	not significant	number of applications
Otolaryngology_MD-MBA	Otolaryngology	MD-MBA	77	13	75	587	0.961279	not significant	number of applications
Otolaryngology_MD-MPH	Otolaryngology	MD-MPH	76	25	75	587	0.833059	not significant	number of applications
Otolaryngology_MD-MSc	Otolaryngology	MD-MSc	65	51	75	587	0.14126	not significant	number of applications
Otolaryngology_MD-PhD	Otolaryngology	MD-PhD	55.5	14	75	587	0.833059	not significant	number of applications
Pathology_MD-MBA	Pathology	MD-MBA		2	21	262	0.27229	not significant	number of applications
Pathology_MD-MPH	Pathology	MD-MPH	22	18	21	262	0.0651377	not significant	number of applications
Pathology_MD-MSc	Pathology	MD-MSc	23.5	44	21	262	0.0698577	not significant	number of applications
Pathology_MD-PhD	Pathology	MD-PhD	17.5	76	21	262	0.728863	not significant	number of applications
Pediatrics_MD-MBA	Pediatrics	MD-MBA	25	31	26	3253	0.935599	not significant	number of applications
Pediatrics_MD-MPH	Pediatrics	MD-MPH	25	226	26	3253	0.0393806	significant	number of applications
Pediatrics_MD-MSc	Pediatrics	MD-MSc	27	209	26	3253	0.44105	not significant	number of applications
Pediatrics_MD-PhD	Pediatrics	MD-PhD	20	140	26	3253	2.28535e-11	significant	number of applications
Physical Medicine and Rehabilitation_MD-MBA	Physical Medicine and Rehabilitation	MD-MBA	41	10	35	403	0.701371	not significant	number of applications
Physical Medicine and Rehabilitation_MD-MPH	Physical Medicine and Rehabilitation	MD-MPH	45.5	20	35	403	0.701371	not significant	number of applications
Physical Medicine and Rehabilitation_MD-MSc	Physical Medicine and Rehabilitation	MD-MSc	39	33	35	403	0.0431624	significant	number of applications
Physical Medicine and Rehabilitation_MD-PhD	Physical Medicine and Rehabilitation	MD-PhD	18	7	35	403	0.960225	not significant	number of applications
Plastic Surgery_MD-MBA	Plastic Surgery	MD-MBA	91	9	76	299	0.85258	not significant	number of applications
Plastic Surgery_MD-MPH	Plastic Surgery	MD-MPH	78	17	76	299	0.85258	not significant	number of applications
Plastic Surgery_MD-MSc	Plastic Surgery	MD-MSc	77	29	76	299	0.997545	not significant	number of applications
Plastic Surgery_MD-PhD	Plastic Surgery	MD-PhD	62	9	76	299	0.85258	not significant	number of applications
Psychiatry_MD-MBA	Psychiatry	MD-MBA	29.5	30	36	1650	0.402251	not significant	number of applications
Psychiatry_MD-MPH	Psychiatry	MD-MPH	43	117	36	1650	0.402836	not significant	number of applications
Psychiatry_MD-MSc	Psychiatry	MD-MSc	37	116	36	1650	0.448658	not significant	number of applications
Psychiatry_MD-PhD	Psychiatry	MD-PhD	21.5	82	36	1650	1.10033e-09	significant	number of applications
Radiation Oncology_MD-MBA	Radiation Oncology	MD-MBA		3	45	136	1	not significant	number of applications
Radiation Oncology_MD-MPH	Radiation Oncology	MD-MPH	63	6	45	136	1	not significant	number of applications
Radiation Oncology_MD-MSc	Radiation Oncology	MD-MSc	63.5	10	45	136	1	not significant	number of applications
Radiation Oncology_MD-PhD	Radiation Oncology	MD-PhD	35	39	45	136	1	not significant	number of applications
Radiology-Diagnostic_MD-MBA	Radiology-Diagnostic	MD-MBA	49.5	20	43	1097	0.281325	not significant	number of applications
Radiology-Diagnostic_MD-MPH	Radiology-Diagnostic	MD-MPH	51	29	43	1097	0.281325	not significant	number of applications
Radiology-Diagnostic_MD-MSc	Radiology-Diagnostic	MD-MSc	48	112	43	1097	0.281325	not significant	number of applications
Radiology-Diagnostic_MD-PhD	Radiology-Diagnostic	MD-PhD	33	40	43	1097	0.534312	not significant	number of applications
Radiology-Interventional_MD-MBA	Radiology-Interventional	MD-MBA	28	7	38	236	0.866122	not significant	number of applications
Radiology-Interventional_MD-MPH	Radiology-Interventional	MD-MPH	37	7	38	236	0.866122	not significant	number of applications
Radiology-Interventional_MD-MSc	Radiology-Interventional	MD-MSc	41.5	20	38	236	0.866122	not significant	number of applications
Radiology-Interventional_MD-PhD	Radiology-Interventional	MD-PhD	33	11	38	236	0.866122	not significant	number of applications
Surgery_MD-MBA	Surgery	MD-MBA	51.5	32	49	1661	0.616675	not significant	number of applications
Surgery_MD-MPH	Surgery	MD-MPH	51	97	49	1661	0.791932	not significant	number of applications
Surgery_MD-MSc	Surgery	MD-MSc	53.5	192	49	1661	0.262479	not significant	number of applications
Surgery_MD-PhD	Surgery	MD-PhD	39	40	49	1661	0.791932	not significant	number of applications
Urology_MD-MBA	Urology	MD-MBA	63.5	16	67	498	0.904548	not significant	number of applications
Urology_MD-MPH	Urology	MD-MPH	58	17	67	498	0.329959	not significant	number of applications
Urology_MD-MSc	Urology	MD-MSc	70	54	67	498	0.839826	not significant	number of applications
Urology_MD-PhD	Urology	MD-PhD	52	11	67	498	0.329959	not significant	number of applications
specialty_degree	Specialty	degree group	dual degree median	dual degree sample size	MD-only median	MD-only sample size	p_value	significant	comparison
Anesthesiology_MD-MBA	Anesthesiology	MD-MBA	37.5	41	41.1765	1913	0.470966	not significant	interview offer rate
Anesthesiology_MD-MPH	Anesthesiology	MD-MPH	34.664	76	41.1765	1913	0.0831305	not significant	interview offer rate
Anesthesiology_MD-MSc	Anesthesiology	MD-MSc	37.037	159	41.1765	1913	0.0852578	not significant	interview offer rate
Anesthesiology_MD-PhD	Anesthesiology	MD-PhD	54.8387	49	41.1765	1913	0.0728735	not significant	interview offer rate
Child Neurology_MD-MBA	Child Neurology	MD-MBA		3	77.2727	202	0.297281	not significant	interview offer rate
Child Neurology_MD-MPH	Child Neurology	MD-MPH	71.4286	5	77.2727	202	0.687933	not significant	interview offer rate
Child Neurology_MD-MSc	Child Neurology	MD-MSc	75	12	77.2727	202	0.938783	not significant	interview offer rate
Child Neurology_MD-PhD	Child Neurology	MD-PhD	85.7143	29	77.2727	202	0.0476072	significant	interview offer rate
Dermatology_MD-MBA	Dermatology	MD-MBA	12.6214	19	10.5573	584	0.752869	not significant	interview offer rate
Dermatology_MD-MPH	Dermatology	MD-MPH	13.573	20	10.5573	584	0.938678	not significant	interview offer rate
Dermatology_MD-MSc	Dermatology	MD-MSc	9.86052	46	10.5573	584	0.820434	not significant	interview offer rate
Dermatology_MD-PhD	Dermatology	MD-PhD	21.8391	41	10.5573	584	0.0252561	significant	interview offer rate
Emergency Medicine_MD-MBA	Emergency Medicine	MD-MBA	57.8947	49	50	2600	0.537336	not significant	interview offer rate
Emergency Medicine_MD-MPH	Emergency Medicine	MD-MPH	57.6768	148	50	2600	0.283318	not significant	interview offer rate
Emergency Medicine_MD-MSc	Emergency Medicine	MD-MSc	43.6569	226	50	2600	0.0119498	significant	interview offer rate
Emergency Medicine_MD-PhD	Emergency Medicine	MD-PhD	51.7241	35	50	2600	0.860515	not significant	interview offer rate
Family Medicine_MD-MBA	Family Medicine	MD-MBA	61.3953	32	75	2467	0.0790662	not significant	interview offer rate
Family Medicine_MD-MPH	Family Medicine	MD-MPH	75	222	75	2467	0.846578	not significant	interview offer rate
Family Medicine_MD-MSc	Family Medicine	MD-MSc	73.6477	152	75	2467	0.395188	not significant	interview offer rate
Family Medicine_MD-PhD	Family Medicine	MD-PhD	77.7778	20	75	2467	0.957674	not significant	interview offer rate
Internal Medicine-Pediatrics_MD-MBA	Internal Medicine-Pediatrics	MD-MBA	46.6234	8	56.0488	648	0.349171	not significant	interview offer rate
Internal Medicine-Pediatrics_MD-MPH	Internal Medicine-Pediatrics	MD-MPH	57.1212	56	56.0488	648	0.419753	not significant	interview offer rate
Internal Medicine-Pediatrics_MD-MSc	Internal Medicine-Pediatrics	MD-MSc	50	50	56.0488	648	0.304523	not significant	interview offer rate
Internal Medicine-Pediatrics_MD-PhD	Internal Medicine-Pediatrics	MD-PhD	43.4058	12	56.0488	648	0.229234	not significant	interview offer rate
Internal Medicine_MD-MBA	Internal Medicine	MD-MBA	52.5794	104	51.6129	4883	0.669213	not significant	interview offer rate
Internal Medicine_MD-MPH	Internal Medicine	MD-MPH	50.6757	290	51.6129	4883	0.63165	not significant	interview offer rate
Internal Medicine_MD-MSc	Internal Medicine	MD-MSc	50	394	51.6129	4883	0.297875	not significant	interview offer rate
Internal Medicine_MD-PhD	Internal Medicine	MD-PhD	61.5385	277	51.6129	4883	0.0022072	significant	interview offer rate
Neurological Surgery_MD-MBA	Neurological Surgery	MD-MBA		2	30.8642	249	0.152254	not significant	interview offer rate
Neurological Surgery_MD-MPH	Neurological Surgery	MD-MPH	32.3148	8	30.8642	249	0.634091	not significant	interview offer rate
Neurological Surgery_MD-MSc	Neurological Surgery	MD-MSc	24.4898	45	30.8642	249	0.377876	not significant	interview offer rate
Neurological Surgery_MD-PhD	Neurological Surgery	MD-PhD	57.9193	32	30.8642	249	0.00205042	significant	interview offer rate
Neurology_MD-MBA	Neurology	MD-MBA	54.2857	11	62.069	695	0.793244	not significant	interview offer rate
Neurology_MD-MPH	Neurology	MD-MPH	60	41	62.069	695	0.617696	not significant	interview offer rate
Neurology_MD-MSc	Neurology	MD-MSc	65.3846	71	62.069	695	0.617696	not significant	interview offer rate
Neurology_MD-PhD	Neurology	MD-PhD	80.3226	84	62.069	695	1.56816e-05	significant	interview offer rate
Obstetrics and Gynecology_MD-MBA	Obstetrics and Gynecology	MD-MBA	23.5957	22	28.5714	2064	0.921714	not significant	interview offer rate
Obstetrics and Gynecology_MD-MPH	Obstetrics and Gynecology	MD-MPH	27.3973	209	28.5714	2064	0.921714	not significant	interview offer rate
Obstetrics and Gynecology_MD-MSc	Obstetrics and Gynecology	MD-MSc	25	165	28.5714	2064	0.921714	not significant	interview offer rate
Obstetrics and Gynecology_MD-PhD	Obstetrics and Gynecology	MD-PhD	25.3386	34	28.5714	2064	0.921714	not significant	interview offer rate
Ophthalmology_MD-MBA	Ophthalmology	MD-MBA	22.6667	17	19.5402	653	0.926112	not significant	interview offer rate
Ophthalmology_MD-MPH	Ophthalmology	MD-MPH	16.6838	24	19.5402	653	0.706708	not significant	interview offer rate
Ophthalmology_MD-MSc	Ophthalmology	MD-MSc	14.7469	56	19.5402	653	0.326761	not significant	interview offer rate
Ophthalmology_MD-PhD	Ophthalmology	MD-PhD	28.869	22	19.5402	653	0.326761	not significant	interview offer rate
Orthopaedic Surgery_MD-MBA	Orthopaedic Surgery	MD-MBA	18.5841	23	19.1094	1206	0.659775	not significant	interview offer rate
Orthopaedic Surgery_MD-MPH	Orthopaedic Surgery	MD-MPH	14.2857	33	19.1094	1206	0.217179	not significant	interview offer rate
Orthopaedic Surgery_MD-MSc	Orthopaedic Surgery	MD-MSc	14.2857	119	19.1094	1206	0.128913	not significant	interview offer rate
Orthopaedic Surgery_MD-PhD	Orthopaedic Surgery	MD-PhD	22.7227	12	19.1094	1206	0.752581	not significant	interview offer rate
Otolaryngology_MD-MBA	Otolaryngology	MD-MBA	20.2703	13	20.2381	587	0.961279	not significant	interview offer rate
Otolaryngology_MD-MPH	Otolaryngology	MD-MPH	29.8701	25	20.2381	587	0.833059	not significant	interview offer rate
Otolaryngology_MD-MSc	Otolaryngology	MD-MSc	31.5789	51	20.2381	587	0.14126	not significant	interview offer rate
Otolaryngology_MD-PhD	Otolaryngology	MD-PhD	27.1825	14	20.2381	587	0.833059	not significant	interview offer rate
Pathology_MD-MBA	Pathology	MD-MBA		2	83.046	262	0.27229	not significant	interview offer rate
Pathology_MD-MPH	Pathology	MD-MPH	62.3656	18	83.046	262	0.0651377	not significant	interview offer rate
Pathology_MD-MSc	Pathology	MD-MSc	74.2396	44	83.046	262	0.0698577	not significant	interview offer rate
Pathology_MD-PhD	Pathology	MD-PhD	85.7143	76	83.046	262	0.728863	not significant	interview offer rate
Pediatrics_MD-MBA	Pediatrics	MD-MBA	64.2857	31	65.7895	3253	0.935599	not significant	interview offer rate
Pediatrics_MD-MPH	Pediatrics	MD-MPH	69.7826	226	65.7895	3253	0.0393806	significant	interview offer rate
Pediatrics_MD-MSc	Pediatrics	MD-MSc	63.6364	209	65.7895	3253	0.44105	not significant	interview offer rate
Pediatrics_MD-PhD	Pediatrics	MD-PhD	81.9805	140	65.7895	3253	2.28535e-11	significant	interview offer rate
Physical Medicine and Rehabilitation_MD-MBA	Physical Medicine and Rehabilitation	MD-MBA	43.1115	10	45	403	0.701371	not significant	interview offer rate
Physical Medicine and Rehabilitation_MD-MPH	Physical Medicine and Rehabilitation	MD-MPH	38.0952	20	45	403	0.701371	not significant	interview offer rate
Physical Medicine and Rehabilitation_MD-MSc	Physical Medicine and Rehabilitation	MD-MSc	25.9259	33	45	403	0.0431624	significant	interview offer rate
Physical Medicine and Rehabilitation_MD-PhD	Physical Medicine and Rehabilitation	MD-PhD	61.1111	7	45	403	0.960225	not significant	interview offer rate
Plastic Surgery_MD-MBA	Plastic Surgery	MD-MBA	17.0213	9	19.5402	299	0.85258	not significant	interview offer rate
Plastic Surgery_MD-MPH	Plastic Surgery	MD-MPH	18.4211	17	19.5402	299	0.85258	not significant	interview offer rate
Plastic Surgery_MD-MSc	Plastic Surgery	MD-MSc	20.9302	29	19.5402	299	0.997545	not significant	interview offer rate
Plastic Surgery_MD-PhD	Plastic Surgery	MD-PhD	21.0526	9	19.5402	299	0.85258	not significant	interview offer rate
Psychiatry_MD-MBA	Psychiatry	MD-MBA	39.0476	30	33.8983	1650	0.402251	not significant	interview offer rate
Psychiatry_MD-MPH	Psychiatry	MD-MPH	30.7692	117	33.8983	1650	0.402836	not significant	interview offer rate
Psychiatry_MD-MSc	Psychiatry	MD-MSc	34.3531	116	33.8983	1650	0.448658	not significant	interview offer rate
Psychiatry_MD-PhD	Psychiatry	MD-PhD	60	82	33.8983	1650	1.10033e-09	significant	interview offer rate
Radiation Oncology_MD-MBA	Radiation Oncology	MD-MBA		3	61.5385	136	1	not significant	interview offer rate
Radiation Oncology_MD-MPH	Radiation Oncology	MD-MPH	66.0458	6	61.5385	136	1	not significant	interview offer rate
Radiation Oncology_MD-MSc	Radiation Oncology	MD-MSc	67.5595	10	61.5385	136	1	not significant	interview offer rate
Radiation Oncology_MD-PhD	Radiation Oncology	MD-PhD	74.359	39	61.5385	136	1	not significant	interview offer rate
Radiology-Diagnostic_MD-MBA	Radiology-Diagnostic	MD-MBA	31.6667	20	40.7407	1097	0.281325	not significant	interview offer rate
Radiology-Diagnostic_MD-MPH	Radiology-Diagnostic	MD-MPH	31.4286	29	40.7407	1097	0.281325	not significant	interview offer rate
Radiology-Diagnostic_MD-MSc	Radiology-Diagnostic	MD-MSc	33.3333	112	40.7407	1097	0.281325	not significant	interview offer rate
Radiology-Diagnostic_MD-PhD	Radiology-Diagnostic	MD-PhD	46.0526	40	40.7407	1097	0.534312	not significant	interview offer rate
Radiology-Interventional_MD-MBA	Radiology-Interventional	MD-MBA	43.8596	7	45.1415	236	0.866122	not significant	interview offer rate
Radiology-Interventional_MD-MPH	Radiology-Interventional	MD-MPH	19.3182	7	45.1415	236	0.866122	not significant	interview offer rate
Radiology-Interventional_MD-MSc	Radiology-Interventional	MD-MSc	43.6508	20	45.1415	236	0.866122	not significant	interview offer rate
Radiology-Interventional_MD-PhD	Radiology-Interventional	MD-PhD	38.0282	11	45.1415	236	0.866122	not significant	interview offer rate
Surgery_MD-MBA	Surgery	MD-MBA	28.3482	32	35.4167	1661	0.616675	not significant	interview offer rate
Surgery_MD-MPH	Surgery	MD-MPH	30.1887	97	35.4167	1661	0.791932	not significant	interview offer rate
Surgery_MD-MSc	Surgery	MD-MSc	30.4005	192	35.4167	1661	0.262479	not significant	interview offer rate
Surgery_MD-PhD	Surgery	MD-PhD	28.6338	40	35.4167	1661	0.791932	not significant	interview offer rate
Urology_MD-MBA	Urology	MD-MBA	25.4938	16	27.5	498	0.904548	not significant	interview offer rate
Urology_MD-MPH	Urology	MD-MPH	36.1111	17	27.5	498	0.329959	not significant	interview offer rate
Urology_MD-MSc	Urology	MD-MSc	26.2757	54	27.5	498	0.839826	not significant	interview offer rate
Urology_MD-PhD	Urology	MD-PhD	51.1628	11	27.5	498	0.329959	not significant	interview offer rate
Specialty_Degree	Specialty	Degree Group	Dual-degree number matched	Dual-degree number unmatched	Dual-degree match rate	MD-only matched	MD-only unmatched	MD-only match rate	Odds ratio	conf.low	conf.high	p-value	p.adj	Significance	Comparison
Anesthesiology_MD-MBA	Anesthesiology	MD-MBA	35	6	85.3659	1746	167	91.2703	0.558152	0.227813	1.64723	0.17	0.622	not significant	match rate
Anesthesiology_MD-MPH	Anesthesiology	MD-MPH	68	8	89.4737	1746	167	91.2703	0.813093	0.381327	1.993	0.537	0.622	not significant	match rate
Anesthesiology_MD-MSc	Anesthesiology	MD-MSc	143	16	89.9371	1746	167	91.2703	0.854927	0.493808	1.57369	0.56	0.622	not significant	match rate
Anesthesiology_MD-PhD	Anesthesiology	MD-PhD	47	2	95.9184	1746	167	91.2703	2.24703	0.579243	19.2641	0.433	0.622	not significant	match rate
Child Neurology_MD-MBA	Child Neurology	MD-MBA	3	0	100	193	9	95.5446				1	1	not significant	match rate
Child Neurology_MD-MPH	Child Neurology	MD-MPH	4	1	80	193	9	95.5446	0.189653	0.0163071	10.1959	0.221	0.98	not significant	match rate
Child Neurology_MD-MSc	Child Neurology	MD-MSc	12	0	100	193	9	95.5446				1	1	not significant	match rate
Child Neurology_MD-PhD	Child Neurology	MD-PhD	29	0	100	193	9	95.5446				0.607	1	not significant	match rate
Dermatology_MD-MBA	Dermatology	MD-MBA	16	3	84.2105	489	95	83.7329	1.03607	0.288402	5.6561	1	1	not significant	match rate
Dermatology_MD-MPH	Dermatology	MD-MPH	17	3	85	489	95	83.7329	1.10069	0.309479	5.97664	1	1	not significant	match rate
Dermatology_MD-MSc	Dermatology	MD-MSc	37	9	80.4348	489	95	83.7329	0.798986	0.363318	1.94599	0.539	1	not significant	match rate
Dermatology_MD-PhD	Dermatology	MD-PhD	35	6	85.3659	489	95	83.7329	1.13305	0.454313	3.38812	1	1	not significant	match rate
Emergency Medicine_MD-MBA	Emergency Medicine	MD-MBA	43	6	87.7551	2374	226	91.3077	0.682371	0.284911	1.98321	0.438	0.73	not significant	match rate
Emergency Medicine_MD-MPH	Emergency Medicine	MD-MPH	139	9	93.9189	2374	226	91.3077	1.4701	0.738738	3.32789	0.363	0.726	not significant	match rate
Emergency Medicine_MD-MSc	Emergency Medicine	MD-MSc	200	26	88.4956	2374	226	91.3077	0.732384	0.472642	1.17483	0.179	0.693	not significant	match rate
Emergency Medicine_MD-PhD	Emergency Medicine	MD-PhD	31	4	88.5714	2374	226	91.3077	0.737884	0.257532	2.90285	0.541	0.773	not significant	match rate
Family Medicine_MD-MBA	Family Medicine	MD-MBA	25	7	78.125	2232	235	90.4743	0.376237	0.156056	1.04153	0.0299	0.288	significant	match rate
Family Medicine_MD-MPH	Family Medicine	MD-MPH	202	20	90.991	2232	235	90.4743	1.06339	0.654941	1.81306	0.905	1	not significant	match rate
Family Medicine_MD-MSc	Family Medicine	MD-MSc	134	18	88.1579	2232	235	90.4743	0.783882	0.467021	1.3881	0.324	0.757	not significant	match rate
Family Medicine_MD-PhD	Family Medicine	MD-PhD	18	2	90	2232	235	90.4743	0.947586	0.224603	8.47276	1	1	not significant	match rate
Internal Medicine-Pediatrics_MD-MBA	Internal Medicine-Pediatrics	MD-MBA	7	1	87.5	582	66	89.8148	0.794121	0.099504	36.3119	0.58	0.917	not significant	match rate
Internal Medicine-Pediatrics_MD-MPH	Internal Medicine-Pediatrics	MD-MPH	52	4	92.8571	582	66	89.8148	1.47351	0.517089	5.78716	0.642	0.917	not significant	match rate
Internal Medicine-Pediatrics_MD-MSc	Internal Medicine-Pediatrics	MD-MSc	46	4	92	582	66	89.8148	1.30367	0.45421	5.14379	0.808	1	not significant	match rate
Internal Medicine-Pediatrics_MD-PhD	Internal Medicine-Pediatrics	MD-PhD	10	2	83.3333	582	66	89.8148	0.567615	0.11725	5.43784	0.355	0.917	not significant	match rate
Internal Medicine_MD-MBA	Internal Medicine	MD-MBA	94	10	90.3846	4531	352	92.7913	0.730315	0.375643	1.58686	0.337	0.792	not significant	match rate
Internal Medicine_MD-MPH	Internal Medicine	MD-MPH	260	30	89.6552	4531	352	92.7913	0.673351	0.452234	1.03411	0.0631	0.316	not significant	match rate
Internal Medicine_MD-MSc	Internal Medicine	MD-MSc	348	46	88.3249	4531	352	92.7913	0.587792	0.422208	0.833399	0.00273	0.0273	significant	match rate
Internal Medicine_MD-PhD	Internal Medicine	MD-PhD	254	23	91.6968	4531	352	92.7913	0.857964	0.550096	1.39722	0.475	0.792	not significant	match rate
Neurological Surgery_MD-MBA	Neurological Surgery	MD-MBA	2	0	100	215	34	86.3454				1	1	not significant	match rate
Neurological Surgery_MD-MPH	Neurological Surgery	MD-MPH	8	0	100	215	34	86.3454				0.602	1	not significant	match rate
Neurological Surgery_MD-MSc	Neurological Surgery	MD-MSc	38	7	84.4444	215	34	86.3454	0.858913	0.341261	2.46465	0.815	1	not significant	match rate
Neurological Surgery_MD-PhD	Neurological Surgery	MD-PhD	29	3	90.625	215	34	86.3454	1.52663	0.435146	8.25711	0.78	1	not significant	match rate
Neurology_MD-MBA	Neurology	MD-MBA	10	1	90.9091	656	39	94.3885	0.595064	0.0808894	26.454	0.476	1	not significant	match rate
Neurology_MD-MPH	Neurology	MD-MPH	39	2	95.122	656	39	94.3885	1.1591	0.281423	10.2665	1	1	not significant	match rate
Neurology_MD-MSc	Neurology	MD-MSc	67	4	94.3662	656	39	94.3885	0.995813	0.343454	3.95394	1	1	not significant	match rate
Neurology_MD-PhD	Neurology	MD-PhD	81	3	96.4286	656	39	94.3885	1.60436	0.492226	8.2975	0.61	1	not significant	match rate
Obstetrics and Gynecology_MD-MBA	Obstetrics and Gynecology	MD-MBA	22	0	100	1799	265	87.1609				0.1	0.2	not significant	match rate
Obstetrics and Gynecology_MD-MPH	Obstetrics and Gynecology	MD-MPH	194	15	92.823	1799	265	87.1609	1.90467	1.10462	3.52412	0.015	0.15	significant	match rate
Obstetrics and Gynecology_MD-MSc	Obstetrics and Gynecology	MD-MSc	144	21	87.2727	1799	265	87.1609	1.01008	0.62289	1.71248	1	1	not significant	match rate
Obstetrics and Gynecology_MD-PhD	Obstetrics and Gynecology	MD-PhD	28	6	82.3529	1799	265	87.1609	0.687561	0.275884	2.05036	0.435	0.483	not significant	match rate
Ophthalmology_MD-MBA	Ophthalmology	MD-MBA	14	3	82.3529	576	77	88.2083	0.624365	0.168808	3.46418	0.443	1	not significant	match rate
Ophthalmology_MD-MPH	Ophthalmology	MD-MPH	21	3	87.5	576	77	88.2083	0.935841	0.269965	5.01325	0.756	1	not significant	match rate
Ophthalmology_MD-MSc	Ophthalmology	MD-MSc	51	5	91.0714	576	77	88.2083	1.363	0.524099	4.51115	0.665	1	not significant	match rate
Ophthalmology_MD-PhD	Ophthalmology	MD-PhD	20	2	90.9091	576	77	88.2083	1.33629	0.314494	12.0158	1	1	not significant	match rate
Orthopaedic Surgery_MD-MBA	Orthopaedic Surgery	MD-MBA	21	2	91.3043	1021	185	84.66	1.90174	0.458483	16.8674	0.56	0.936	not significant	match rate
Orthopaedic Surgery_MD-MPH	Orthopaedic Surgery	MD-MPH	27	6	81.8182	1021	185	84.66	0.815536	0.323923	2.44938	0.626	0.936	not significant	match rate
Orthopaedic Surgery_MD-MSc	Orthopaedic Surgery	MD-MSc	94	25	78.9916	1021	185	84.66	0.681513	0.421047	1.13711	0.114	0.936	not significant	match rate
Orthopaedic Surgery_MD-PhD	Orthopaedic Surgery	MD-PhD	11	1	91.6667	1021	185	84.66	1.99225	0.286427	86.2242	1	1	not significant	match rate
Otolaryngology_MD-MBA	Otolaryngology	MD-MBA	7	6	53.8462	488	99	83.1346	0.237491	0.0667373	0.874955	0.015	0.15	significant	match rate
Otolaryngology_MD-MPH	Otolaryngology	MD-MPH	20	5	80	488	99	83.1346	0.81177	0.286522	2.83422	0.596	0.662	not significant	match rate
Otolaryngology_MD-MSc	Otolaryngology	MD-MSc	40	11	78.4314	488	99	83.1346	0.738087	0.356197	1.6519	0.438	0.605	not significant	match rate
Otolaryngology_MD-PhD	Otolaryngology	MD-PhD	13	1	92.8571	488	99	83.1346	2.63424	0.387212	113.151	0.484	0.605	not significant	match rate
Pathology_MD-MBA	Pathology	MD-MBA	2	0	100	240	22	91.6031				1	1	not significant	match rate
Pathology_MD-MPH	Pathology	MD-MPH	16	2	88.8889	240	22	91.6031	0.734244	0.155615	6.9959	0.659	1	not significant	match rate
Pathology_MD-MSc	Pathology	MD-MSc	40	4	90.9091	240	22	91.6031	0.916917	0.289466	3.85207	0.776	1	not significant	match rate
Pathology_MD-PhD	Pathology	MD-PhD	69	7	90.7895	240	22	91.6031	0.903838	0.353877	2.61302	0.818	1	not significant	match rate
Pediatrics_MD-MBA	Pediatrics	MD-MBA	27	4	87.0968	3040	213	93.4522	0.473093	0.1627	1.87767	0.145	0.342	not significant	match rate
Pediatrics_MD-MPH	Pediatrics	MD-MPH	206	20	91.1504	3040	213	93.4522	0.721757	0.444019	1.23177	0.171	0.342	not significant	match rate
Pediatrics_MD-MSc	Pediatrics	MD-MSc	197	12	94.2584	3040	213	93.4522	1.15023	0.630279	2.30161	0.772	0.772	not significant	match rate
Pediatrics_MD-PhD	Pediatrics	MD-PhD	125	15	89.2857	3040	213	93.4522	0.583997	0.333311	1.09412	0.0584	0.342	not significant	match rate
Physical Medicine and Rehabilitation_MD-MBA	Physical Medicine and Rehabilitation	MD-MBA	9	1	90	357	46	88.5856	1.15931	0.154381	51.9202	1	1	not significant	match rate
Physical Medicine and Rehabilitation_MD-MPH	Physical Medicine and Rehabilitation	MD-MPH	18	2	90	357	46	88.5856	1.15925	0.263475	10.6264	1	1	not significant	match rate
Physical Medicine and Rehabilitation_MD-MSc	Physical Medicine and Rehabilitation	MD-MSc	26	7	78.7879	357	46	88.5856	0.479605	0.188711	1.38359	0.101	0.337	not significant	match rate
Physical Medicine and Rehabilitation_MD-PhD	Physical Medicine and Rehabilitation	MD-PhD	4	3	57.1429	357	46	88.5856	0.17308	0.028322	1.21849	0.0398	0.337	significant	match rate
Plastic Surgery_MD-MBA	Plastic Surgery	MD-MBA	8	1	88.8889	230	69	76.9231	2.39481	0.311825	107.972	0.69	0.862	not significant	match rate
Plastic Surgery_MD-MPH	Plastic Surgery	MD-MPH	13	4	76.4706	230	69	76.9231	0.975077	0.28888	4.23814	1	1	not significant	match rate
Plastic Surgery_MD-MSc	Plastic Surgery	MD-MSc	25	4	86.2069	230	69	76.9231	1.87194	0.616041	7.6547	0.35	0.862	not significant	match rate
Plastic Surgery_MD-PhD	Plastic Surgery	MD-PhD	6	3	66.6667	230	69	76.9231	0.60112	0.124473	3.81051	0.441	0.862	not significant	match rate
Psychiatry_MD-MBA	Psychiatry	MD-MBA	26	4	86.6667	1463	187	88.6667	0.830926	0.283807	3.31245	0.769	0.961	not significant	match rate
Psychiatry_MD-MPH	Psychiatry	MD-MPH	95	22	81.1966	1463	187	88.6667	0.55219	0.334626	0.945669	0.0249	0.249	significant	match rate
Psychiatry_MD-MSc	Psychiatry	MD-MSc	99	17	85.3448	1463	187	88.6667	0.744499	0.430486	1.35925	0.292	0.961	not significant	match rate
Psychiatry_MD-PhD	Psychiatry	MD-PhD	72	10	87.8049	1463	187	88.6667	0.920324	0.462213	2.03594	0.724	0.961	not significant	match rate
Radiation Oncology_MD-MBA	Radiation Oncology	MD-MBA	3	0	100	127	9	93.3824				1	1	not significant	match rate
Radiation Oncology_MD-MPH	Radiation Oncology	MD-MPH	6	0	100	127	9	93.3824				1	1	not significant	match rate
Radiation Oncology_MD-MSc	Radiation Oncology	MD-MSc	10	0	100	127	9	93.3824				1	1	not significant	match rate
Radiation Oncology_MD-PhD	Radiation Oncology	MD-PhD	34	5	87.1795	127	9	93.3824	0.48423	0.134898	1.9637	0.311	1	not significant	match rate
Radiology-Diagnostic_MD-MBA	Radiology-Diagnostic	MD-MBA	18	2	90	935	162	85.2325	1.55882	0.367546	13.9819	0.755	1	not significant	match rate
Radiology-Diagnostic_MD-MPH	Radiology-Diagnostic	MD-MPH	26	3	89.6552	935	162	85.2325	1.50113	0.45203	7.83817	0.789	1	not significant	match rate
Radiology-Diagnostic_MD-MSc	Radiology-Diagnostic	MD-MSc	88	24	78.5714	935	162	85.2325	0.635565	0.387034	1.0766	0.0731	0.731	not significant	match rate
Radiology-Diagnostic_MD-PhD	Radiology-Diagnostic	MD-PhD	36	4	90	935	162	85.2325	1.55883	0.547884	6.11093	0.5	1	not significant	match rate
Radiology-Interventional_MD-MBA	Radiology-Interventional	MD-MBA	5	2	71.4286	187	49	79.2373	0.656353	0.103588	7.08995	0.64	1	not significant	match rate
Radiology-Interventional_MD-MPH	Radiology-Interventional	MD-MPH	5	2	71.4286	187	49	79.2373	0.656353	0.103588	7.08995	0.64	1	not significant	match rate
Radiology-Interventional_MD-MSc	Radiology-Interventional	MD-MSc	13	7	65	187	49	79.2373	0.488222	0.169913	1.52636	0.159	1	not significant	match rate
Radiology-Interventional_MD-PhD	Radiology-Interventional	MD-PhD	8	3	72.7273	187	49	79.2373	0.699863	0.160249	4.24656	0.704	1	not significant	match rate
Surgery_MD-MBA	Surgery	MD-MBA	28	4	87.5	1418	243	85.3703	1.19946	0.414365	4.74766	1	1	not significant	match rate
Surgery_MD-MPH	Surgery	MD-MPH	85	12	87.6289	1418	243	85.3703	1.21373	0.647384	2.47891	0.656	1	not significant	match rate
Surgery_MD-MSc	Surgery	MD-MSc	156	36	81.25	1418	243	85.3703	0.742725	0.499751	1.12718	0.136	0.925	not significant	match rate
Surgery_MD-PhD	Surgery	MD-PhD	33	7	82.5	1418	243	85.3703	0.807999	0.346321	2.18912	0.649	1	not significant	match rate
Urology_MD-MBA	Urology	MD-MBA	15	1	93.75	440	58	88.3534	1.97523	0.293176	84.6317	1	1	not significant	match rate
Urology_MD-MPH	Urology	MD-MPH	16	1	94.1176	440	58	88.3534	2.10676	0.315587	89.9237	0.707	1	not significant	match rate
Urology_MD-MSc	Urology	MD-MSc	47	7	87.037	440	58	88.3534	0.885239	0.373639	2.43131	0.823	1	not significant	match rate
Urology_MD-PhD	Urology	MD-PhD	11	0	100	440	58	88.3534				0.623	1	not significant	match rate

## Sheet: Supplemental Figure 1-Raw data
Degree Group	Survey Year	Interview Period	Total Applications	Total Interview Offers	Interview Offer Rate	Matched
MD	2017	2017-2019	12	8	66.6667	Yes
MD	2017	2017-2019	24	12	50	Yes
MD	2017	2017-2019	35	16	45.7143	Yes
MD	2017	2017-2019	47	47	100	Yes
MD	2017	2017-2019	31	31	100	Yes
MD	2017	2017-2019	24	2	8.33333	Yes
MD	2017	2017-2019	31	17	54.8387	Yes
MD	2017	2017-2019	50	24	48	Yes
MD	2017	2017-2019	34	25	73.5294	Yes
MD	2017	2017-2019	26	9	34.6154	Yes
MD	2017	2017-2019	29	23	79.3103	Yes
MD	2017	2017-2019	39	19	48.7179	Yes
MD	2017	2017-2019	46	31	67.3913	Yes
MD	2017	2017-2019	24	17	70.8333	Yes
MD	2017	2017-2019	45	15	33.3333	Yes
MD	2017	2017-2019	26	20	76.9231	Yes
MD	2017	2017-2019	49	21	42.8571	Yes
MD	2017	2017-2019	87	6	6.89655	Yes
MD	2017	2017-2019	49	18	36.7347	Yes
MD	2017	2017-2019	103	12	11.6505	Yes
MD	2017	2017-2019	28	16	57.1429	Yes
MD	2017	2017-2019	38	19	50	Yes
MD	2017	2017-2019	33	13	39.3939	Yes
MD	2017	2017-2019	37	21	56.7568	Yes
MD	2017	2017-2019	4	4	100	Yes
MD	2017	2017-2019	34	29	85.2941	Yes
MD	2017	2017-2019	30	13	43.3333	Yes
MD	2017	2017-2019	44	6	13.6364	Yes
MD	2017	2017-2019	41	20	48.7805	Yes
MD	2017	2017-2019	33	9	27.2727	Yes
MD	2017	2017-2019	42	22	52.381	Yes
MD	2017	2017-2019	12	12	100	Yes
MD	2017	2017-2019	46	27	58.6957	Yes
MD	2017	2017-2019	28	21	75	Yes
MD	2017	2017-2019	40	23	57.5	Yes
MD	2017	2017-2019	10	7	70	Yes
MD	2017	2017-2019	15	13	86.6667	Yes
MD	2017	2017-2019	31	23	74.1935	Yes
MD	2017	2017-2019	31	20	64.5161	Yes
MD	2017	2017-2019	33	12	36.3636	Yes
MD	2017	2017-2019	53	47	88.6792	Yes
MD	2017	2017-2019	30	16	53.3333	Yes
MD	2017	2017-2019	14	10	71.4286	Yes
MD	2017	2017-2019	39	34	87.1795	Yes
MD	2017	2017-2019	18	18	100	Yes
MD	2017	2017-2019	120	12	10	No
MD	2017	2017-2019	120	21	17.5	Yes
MD	2017	2017-2019	45	11	24.4444	Yes
MD	2017	2017-2019	1	1	100	No
MD	2017	2017-2019	8	8	100	Yes
MD	2017	2017-2019	114	4	3.50877	Yes
MD	2017	2017-2019	67	5	7.46269	Yes
MD	2017	2017-2019	120	7	5.83333	Yes
MD	2017	2017-2019	57	15	26.3158	No
MD	2017	2017-2019	86	27	31.3953	Yes
MD	2017	2017-2019	114	8	7.01754	Yes
MD	2017	2017-2019	43	22	51.1628	No
MD	2017	2017-2019	3	3	100	Yes
MD	2017	2017-2019	85	24	28.2353	No
MD	2017	2017-2019	9	9	100	Yes
MD	2017	2017-2019	5	5	100	No
MD	2017	2017-2019	116	4	3.44828	No
MD	2017	2017-2019	100	4	4	Yes
MD	2017	2017-2019	88	12	13.6364	Yes
MD	2017	2017-2019	6	6	100	Yes
MD	2017	2017-2019	13	13	100	Yes
MD	2017	2017-2019	41	5	12.1951	Yes
MD	2017	2017-2019	120	6	5	Yes
MD	2017	2017-2019	121	4	3.30579	Yes
MD	2017	2017-2019	99	6	6.06061	No
MD	2017	2017-2019	1	1	100	Yes
MD	2017	2017-2019	7	7	100	No
MD	2017	2017-2019	43	35	81.3953	Yes
MD	2017	2017-2019	38	37	97.3684	Yes
MD	2017	2017-2019	7	4	57.1429	Yes
MD	2017	2017-2019	40	11	27.5	Yes
MD	2017	2017-2019	45	37	82.2222	Yes
MD	2017	2017-2019	42	11	26.1905	Yes
MD	2017	2017-2019	26	21	80.7692	Yes
MD	2017	2017-2019	98	19	19.3878	Yes
MD	2017	2017-2019	7	7	100	Yes
MD	2017	2017-2019	36	14	38.8889	Yes
MD	2017	2017-2019	46	14	30.4348	Yes
MD	2017	2017-2019	50	20	40	Yes
MD	2017	2017-2019	41	22	53.6585	Yes
MD	2017	2017-2019	50	27	54	Yes
MD	2017	2017-2019	52	18	34.6154	No
MD	2017	2017-2019	90	24	26.6667	Yes
MD	2017	2017-2019	30	14	46.6667	Yes
MD	2017	2017-2019	1	1	100	Yes
MD	2017	2017-2019	110	14	12.7273	Yes
MD	2017	2017-2019	110	14	12.7273	Yes
MD	2017	2017-2019	61	6	9.83607	Yes
MD	2017	2017-2019	49	15	30.6122	Yes
MD	2017	2017-2019	50	16	32	Yes
MD	2017	2017-2019	37	23	62.1622	Yes
MD	2017	2017-2019	17	17	100	Yes
MD	2017	2017-2019	40	19	47.5	Yes
MD	2017	2017-2019	58	12	20.6897	Yes
MD	2017	2017-2019	65	16	24.6154	Yes
MD	2017	2017-2019	83	16	19.2771	Yes
MD	2017	2017-2019	8	8	100	Yes
MD	2017	2017-2019	48	21	43.75	Yes
MD	2017	2017-2019	25	17	68	Yes
MD	2017	2017-2019	18	13	72.2222	Yes
MD	2017	2017-2019	57	18	31.5789	Yes
MD	2017	2017-2019	37	29	78.3784	Yes
MD	2017	2017-2019	69	15	21.7391	Yes
MD	2017	2017-2019	5	5	100	Yes
MD	2017	2017-2019	43	12	27.907	Yes
MD	2017	2017-2019	1	1	100	Yes
MD	2017	2017-2019	38	14	36.8421	Yes
MD	2017	2017-2019	55	15	27.2727	Yes
MD	2017	2017-2019	61	37	60.6557	Yes
MD	2017	2017-2019	53	34	64.1509	Yes
MD	2017	2017-2019	14	14	100	Yes
MD	2017	2017-2019	27	27	100	Yes
MD	2017	2017-2019	13	10	76.9231	Yes
MD	2017	2017-2019	48	32	66.6667	Yes
MD	2017	2017-2019	24	17	70.8333	Yes
MD	2017	2017-2019	34	23	67.6471	Yes
MD	2017	2017-2019	1	0	0	No
MD	2017	2017-2019	61	12	19.6721	Yes
MD	2017	2017-2019	58	16	27.5862	Yes
MD	2017	2017-2019	69	50	72.4638	Yes
MD	2017	2017-2019	26	21	80.7692	Yes
MD	2017	2017-2019	22	20	90.9091	Yes
MD	2017	2017-2019	37	30	81.0811	Yes
MD	2017	2017-2019	8	7	87.5	No
MD	2017	2017-2019	39	36	92.3077	Yes
MD	2017	2017-2019	1	1	100	No
MD	2017	2017-2019	33	31	93.9394	Yes
MD	2017	2017-2019	48	33	68.75	Yes
MD	2017	2017-2019	8	7	87.5	Yes
MD	2017	2017-2019	59	14	23.7288	Yes
MD	2017	2017-2019	40	20	50	Yes
MD	2017	2017-2019	67	7	10.4478	Yes
MD	2017	2017-2019	43	20	46.5116	Yes
MD	2017	2017-2019	59	11	18.6441	Yes
MD	2017	2017-2019	65	16	24.6154	Yes
MD	2017	2017-2019	56	34	60.7143	Yes
MD	2017	2017-2019	34	22	64.7059	Yes
MD	2017	2017-2019	14	10	71.4286	Yes
MD	2017	2017-2019	15	15	100	Yes
MD	2017	2017-2019	12	11	91.6667	Yes
MD	2017	2017-2019	10	6	60	Yes
MD	2017	2017-2019	30	18	60	Yes
MD	2017	2017-2019	43	30	69.7674	Yes
MD	2017	2017-2019	13	13	100	No
MD	2017	2017-2019	36	26	72.2222	Yes
MD	2017	2017-2019	15	15	100	Yes
MD	2017	2017-2019	34	31	91.1765	Yes
MD	2017	2017-2019	13	12	92.3077	Yes
MD	2017	2017-2019	22	18	81.8182	Yes
MD	2017	2017-2019	32	27	84.375	Yes
MD	2017	2017-2019	15	14	93.3333	Yes
MD	2017	2017-2019	10	10	100	Yes
MD	2017	2017-2019	27	13	48.1481	Yes
MD	2017	2017-2019	3	3	100	No
MD	2017	2017-2019	26	22	84.6154	Yes
MD	2017	2017-2019	16	16	100	No
MD	2017	2017-2019	25	9	36	Yes
MD	2017	2017-2019	3	3	100	Yes
MD	2017	2017-2019	22	10	45.4545	Yes
MD	2017	2017-2019	30	27	90	Yes
MD	2017	2017-2019	7	5	71.4286	Yes
MD	2017	2017-2019	60	60	100	Yes
MD	2017	2017-2019	11	4	36.3636	Yes
MD	2017	2017-2019	12	11	91.6667	Yes
MD	2017	2017-2019	20	15	75	Yes
MD	2017	2017-2019	19	18	94.7368	Yes
MD	2017	2017-2019	48	37	77.0833	Yes
MD	2017	2017-2019	138	23	16.6667	Yes
MD	2017	2017-2019	33	18	54.5455	Yes
MD	2017	2017-2019	1	1	100	Yes
MD	2017	2017-2019	13	6	46.1538	Yes
MD	2017	2017-2019	28	17	60.7143	Yes
MD	2017	2017-2019	43	3	6.97674	Yes
MD	2017	2017-2019	48	30	62.5	Yes
MD	2017	2017-2019	42	17	40.4762	Yes
MD	2017	2017-2019	24	9	37.5	No
MD	2017	2017-2019	32	17	53.125	Yes
MD	2017	2017-2019	12	12	100	No
MD	2017	2017-2019	24	18	75	Yes
MD	2017	2017-2019	30	22	73.3333	Yes
MD	2017	2017-2019	14	8	57.1429	Yes
MD	2017	2017-2019	12	12	100	Yes
MD	2017	2017-2019	57	25	43.8596	Yes
MD	2017	2017-2019	27	21	77.7778	Yes
MD	2017	2017-2019	21	21	100	Yes
MD	2017	2017-2019	25	13	52	Yes
MD	2017	2017-2019	51	10	19.6078	Yes
MD	2017	2017-2019	23	22	95.6522	Yes
MD	2017	2017-2019	28	19	67.8571	Yes
MD	2017	2017-2019	38	10	26.3158	Yes
MD	2017	2017-2019	13	8	61.5385	Yes
MD	2017	2017-2019	34	12	35.2941	Yes
MD	2017	2017-2019	25	20	80	Yes
MD	2017	2017-2019	14	9	64.2857	Yes
MD	2017	2017-2019	26	17	65.3846	Yes
MD	2017	2017-2019	36	33	91.6667	Yes
MD	2017	2017-2019	54	14	25.9259	Yes
MD	2017	2017-2019	30	18	60	Yes
MD	2017	2017-2019	40	23	57.5	Yes
MD	2017	2017-2019	32	15	46.875	Yes
MD	2017	2017-2019	29	17	58.6207	Yes
MD	2017	2017-2019	62	62	100	Yes
MD	2017	2017-2019	26	18	69.2308	Yes
MD	2017	2017-2019	21	17	80.9524	Yes
MD	2017	2017-2019	27	23	85.1852	Yes
MD	2017	2017-2019	32	18	56.25	Yes
MD	2017	2017-2019	12	12	100	Yes
MD	2017	2017-2019	35	15	42.8571	Yes
MD	2017	2017-2019	38	11	28.9474	Yes
MD	2017	2017-2019	14	11	78.5714	No
MD	2017	2017-2019	31	20	64.5161	Yes
MD	2017	2017-2019	6	3	50	Yes
MD	2017	2017-2019	22	22	100	Yes
MD	2017	2017-2019	19	19	100	Yes
MD	2017	2017-2019	47	34	72.3404	Yes
MD	2017	2017-2019	30	12	40	Yes
MD	2017	2017-2019	32	24	75	Yes
MD	2017	2017-2019	43	16	37.2093	Yes
MD	2017	2017-2019	83	32	38.5542	Yes
MD	2017	2017-2019	25	25	100	Yes
MD	2017	2017-2019	6	5	83.3333	Yes
MD	2017	2017-2019	30	20	66.6667	Yes
MD	2017	2017-2019	36	24	66.6667	Yes
MD	2017	2017-2019	27	13	48.1481	Yes
MD	2017	2017-2019	32	26	81.25	Yes
MD	2017	2017-2019	30	15	50	Yes
MD	2017	2017-2019	30	16	53.3333	Yes
MD	2017	2017-2019	27	17	62.963	Yes
MD	2017	2017-2019	50	3	6	No
MD	2017	2017-2019	33	20	60.6061	Yes
MD	2017	2017-2019	44	43	97.7273	Yes
MD	2017	2017-2019	36	18	50	Yes
MD	2017	2017-2019	39	15	38.4615	Yes
MD	2017	2017-2019	36	21	58.3333	Yes
MD	2017	2017-2019	28	11	39.2857	Yes
MD	2017	2017-2019	45	17	37.7778	No
MD	2017	2017-2019	13	8	61.5385	No
MD	2017	2017-2019	38	23	60.5263	Yes
MD	2017	2017-2019	31	11	35.4839	Yes
MD	2017	2017-2019	22	20	90.9091	Yes
MD	2017	2017-2019	33	20	60.6061	Yes
MD	2017	2017-2019	34	31	91.1765	Yes
MD	2017	2017-2019	52	52	100	Yes
MD	2017	2017-2019	12	12	100	Yes
MD	2017	2017-2019	12	12	100	Yes
MD	2017	2017-2019	14	9	64.2857	Yes
MD	2017	2017-2019	7	5	71.4286	Yes
MD	2017	2017-2019	28	17	60.7143	Yes
MD	2017	2017-2019	40	21	52.5	Yes
MD	2017	2017-2019	43	23	53.4884	Yes
MD	2017	2017-2019	36	16	44.4444	Yes
MD	2017	2017-2019	35	16	45.7143	Yes
MD	2017	2017-2019	39	23	58.9744	Yes
MD	2017	2017-2019	68	4	5.88235	Yes
MD	2017	2017-2019	65	20	30.7692	Yes
MD	2017	2017-2019	61	47	77.0492	Yes
MD	2017	2017-2019	42	11	26.1905	Yes
MD	2017	2017-2019	14	14	100	No
MD	2017	2017-2019	50	6	12	Yes
MD	2017	2017-2019	43	12	27.907	Yes
MD	2017	2017-2019	15	1	6.66667	Yes
MD	2017	2017-2019	46	18	39.1304	Yes
MD	2017	2017-2019	31	18	58.0645	Yes
MD	2017	2017-2019	13	13	100	Yes
MD	2017	2017-2019	20	12	60	Yes
MD	2017	2017-2019	21	14	66.6667	Yes
MD	2017	2017-2019	36	15	41.6667	Yes
MD	2017	2017-2019	65	14	21.5385	Yes
MD	2017	2017-2019	40	14	35	Yes
MD	2017	2017-2019	92	8	8.69565	Yes
MD	2017	2017-2019	26	19	73.0769	Yes
MD	2017	2017-2019	31	8	25.8065	Yes
MD	2017	2017-2019	14	14	100	Yes
MD	2017	2017-2019	53	19	35.8491	Yes
MD	2017	2017-2019	35	15	42.8571	Yes
MD	2017	2017-2019	35	15	42.8571	Yes
MD	2017	2017-2019	24	15	62.5	Yes
MD	2017	2017-2019	30	5	16.6667	Yes
MD	2017	2017-2019	29	25	86.2069	Yes
MD	2017	2017-2019	20	13	65	Yes
MD	2017	2017-2019	24	9	37.5	Yes
MD	2017	2017-2019	6	6	100	Yes
MD	2017	2017-2019	33	33	100	Yes
MD	2017	2017-2019	19	12	63.1579	Yes
MD	2017	2017-2019	25	12	48	Yes
MD	2017	2017-2019	27	19	70.3704	Yes
MD	2017	2017-2019	42	23	54.7619	Yes
MD	2017	2017-2019	43	29	67.4419	Yes
MD	2017	2017-2019	57	27	47.3684	Yes
MD	2017	2017-2019	52	35	67.3077	Yes
MD	2017	2017-2019	41	20	48.7805	Yes
MD	2017	2017-2019	33	22	66.6667	Yes
MD	2017	2017-2019	53	10	18.8679	Yes
MD	2017	2017-2019	66	23	34.8485	Yes
MD	2017	2017-2019	31	21	67.7419	Yes
MD	2017	2017-2019	12	10	83.3333	Yes
MD	2017	2017-2019	1	1	100	Yes
MD	2017	2017-2019	62	7	11.2903	Yes
MD	2017	2017-2019	6	3	50	No
MD	2017	2017-2019	13	11	84.6154	Yes
MD	2017	2017-2019	50	24	48	Yes
MD	2017	2017-2019	15	15	100	Yes
MD	2017	2017-2019	39	26	66.6667	Yes
MD	2017	2017-2019	31	19	61.2903	Yes
MD	2017	2017-2019	35	25	71.4286	Yes
MD	2017	2017-2019	66	66	100	Yes
MD	2017	2017-2019	29	24	82.7586	Yes
MD	2017	2017-2019	40	26	65	No
MD	2017	2017-2019	29	25	86.2069	Yes
MD	2017	2017-2019	1	1	100	Yes
MD	2017	2017-2019	1	1	100	Yes
MD	2017	2017-2019	31	19	61.2903	Yes
MD	2017	2017-2019	12	5	41.6667	Yes
MD	2017	2017-2019	3	1	33.3333	No
MD	2017	2017-2019	14	6	42.8571	No
MD	2017	2017-2019	55	11	20	No
MD	2017	2017-2019	7	4	57.1429	No
MD	2017	2017-2019	18	6	33.3333	Yes
MD	2017	2017-2019	7	7	100	Yes
MD	2017	2017-2019	16	9	56.25	No
MD	2017	2017-2019	1	1	100	Yes
MD	2017	2017-2019	46	7	15.2174	No
MD	2017	2017-2019	27	23	85.1852	No
MD	2017	2017-2019	14	14	100	Yes
MD	2017	2017-2019	9	6	66.6667	No
MD	2017	2017-2019	31	30	96.7742	No
MD	2017	2017-2019	4	4	100	No
MD	2017	2017-2019	11	2	18.1818	No
MD	2017	2017-2019	67	6	8.95522	Yes
MD	2017	2017-2019	35	33	94.2857	Yes
MD	2017	2017-2019	26	8	30.7692	No
MD	2017	2017-2019	26	24	92.3077	No
MD	2017	2017-2019	48	3	6.25	No
MD	2017	2017-2019	13	12	92.3077	Yes
MD	2017	2017-2019	18	12	66.6667	Yes
MD	2017	2017-2019	2	2	100	Yes
MD	2017	2017-2019	26	7	26.9231	Yes
MD	2017	2017-2019	19	10	52.6316	Yes
MD	2017	2017-2019	5	5	100	Yes
MD	2017	2017-2019	11	5	45.4545	Yes
MD	2017	2017-2019	5	5	100	Yes
MD	2017	2017-2019	11	11	100	Yes
MD	2017	2017-2019	13	6	46.1538	Yes
MD	2017	2017-2019	45	45	100	Yes
MD	2017	2017-2019	14	3	21.4286	Yes
MD	2017	2017-2019	44	23	52.2727	No
MD	2017	2017-2019	6	3	50	No
MD	2017	2017-2019	11	4	36.3636	No
MD	2017	2017-2019	108	29	26.8519	Yes
MD	2017	2017-2019	61	30	49.1803	Yes
MD	2017	2017-2019	104	65	62.5	Yes
MD	2017	2017-2019	62	48	77.4194	Yes
MD	2017	2017-2019	17	11	64.7059	Yes
MD	2017	2017-2019	11	8	72.7273	Yes
MD	2017	2017-2019	7	7	100	Yes
MD	2017	2017-2019	7	7	100	Yes
MD	2017	2017-2019	24	17	70.8333	Yes
MD	2017	2017-2019	18	18	100	Yes
MD	2017	2017-2019	11	11	100	Yes
MD	2017	2017-2019	19	19	100	Yes
MD	2017	2017-2019	35	27	77.1429	Yes
MD	2017	2017-2019	23	22	95.6522	Yes
MD	2017	2017-2019	17	14	82.3529	Yes
MD	2017	2017-2019	27	23	85.1852	Yes
MD	2017	2017-2019	31	31	100	Yes
MD	2017	2017-2019	33	22	66.6667	Yes
MD	2017	2017-2019	48	40	83.3333	No
MD	2017	2017-2019	26	13	50	Yes
MD	2017	2017-2019	36	28	77.7778	Yes
MD	2017	2017-2019	32	21	65.625	Yes
MD	2017	2017-2019	35	13	37.1429	Yes
MD	2017	2017-2019	64	46	71.875	Yes
MD	2017	2017-2019	48	28	58.3333	Yes
MD	2017	2017-2019	30	20	66.6667	Yes
MD	2017	2017-2019	19	16	84.2105	Yes
MD	2017	2017-2019	21	11	52.381	Yes
MD	2017	2017-2019	41	17	41.4634	Yes
MD	2017	2017-2019	35	22	62.8571	Yes
MD	2017	2017-2019	49	27	55.102	Yes
MD	2017	2017-2019	11	11	100	Yes
MD	2017	2017-2019	11	11	100	Yes
MD	2017	2017-2019	53	30	56.6038	Yes
MD	2017	2017-2019	44	15	34.0909	Yes
MD	2017	2017-2019	17	13	76.4706	Yes
MD	2017	2017-2019	11	11	100	Yes
MD	2017	2017-2019	3	3	100	No
MD	2017	2017-2019	39	15	38.4615	Yes
MD	2017	2017-2019	37	14	37.8378	Yes
MD	2017	2017-2019	54	45	83.3333	Yes
MD	2017	2017-2019	69	23	33.3333	Yes
MD	2017	2017-2019	33	13	39.3939	Yes
MD	2017	2017-2019	15	9	60	Yes
MD	2017	2017-2019	85	48	56.4706	Yes
MD	2017	2017-2019	48	16	33.3333	Yes
MD	2017	2017-2019	43	22	51.1628	Yes
MD	2017	2017-2019	20	13	65	Yes
MD	2017	2017-2019	26	25	96.1538	Yes
MD	2017	2017-2019	49	20	40.8163	Yes
MD	2017	2017-2019	34	24	70.5882	Yes
MD	2017	2017-2019	84	14	16.6667	No
MD	2017	2017-2019	46	22	47.8261	No
MD	2017	2017-2019	63	26	41.2698	Yes
MD	2017	2017-2019	67	18	26.8657	Yes
MD	2017	2017-2019	61	24	39.3443	Yes
MD	2017	2017-2019	42	22	52.381	Yes
MD	2017	2017-2019	31	11	35.4839	No
MD	2017	2017-2019	22	22	100	No
MD	2017	2017-2019	79	19	24.0506	Yes
MD	2017	2017-2019	33	12	36.3636	Yes
MD	2017	2017-2019	47	7	14.8936	Yes
MD	2017	2017-2019	35	30	85.7143	Yes
MD	2017	2017-2019	30	23	76.6667	Yes
MD	2017	2017-2019	40	26	65	Yes
MD	2017	2017-2019	30	18	60	Yes
MD	2017	2017-2019	60	47	78.3333	Yes
MD	2017	2017-2019	11	11	100	Yes
MD	2017	2017-2019	51	26	50.9804	Yes
MD	2017	2017-2019	16	16	100	Yes
MD	2017	2017-2019	51	8	15.6863	Yes
MD	2017	2017-2019	49	16	32.6531	No
MD	2017	2017-2019	65	10	15.3846	Yes
MD	2017	2017-2019	45	11	24.4444	Yes
MD	2017	2017-2019	36	36	100	Yes
MD	2017	2017-2019	49	15	30.6122	Yes
MD	2017	2017-2019	82	7	8.53659	No
MD	2017	2017-2019	10	5	50	No
MD	2017	2017-2019	55	15	27.2727	Yes
MD	2017	2017-2019	12	12	100	Yes
MD	2017	2017-2019	43	16	37.2093	Yes
MD	2017	2017-2019	17	17	100	Yes
MD	2017	2017-2019	34	22	64.7059	Yes
MD	2017	2017-2019	63	17	26.9841	Yes
MD	2017	2017-2019	65	11	16.9231	Yes
MD	2017	2017-2019	69	8	11.5942	Yes
MD	2017	2017-2019	81	9	11.1111	Yes
MD	2017	2017-2019	67	10	14.9254	Yes
MD	2017	2017-2019	1	1	100	Yes
MD	2017	2017-2019	113	113	100	Yes
MD	2017	2017-2019	116	2	1.72414	Yes
MD	2017	2017-2019	111	24	21.6216	Yes
MD	2017	2017-2019	50	14	28	Yes
MD	2017	2017-2019	50	14	28	Yes
MD	2017	2017-2019	17	17	100	Yes
MD	2017	2017-2019	55	24	43.6364	Yes
MD	2017	2017-2019	75	75	100	Yes
MD	2017	2017-2019	22	22	100	No
MD	2017	2017-2019	3	1	33.3333	Yes
MD	2017	2017-2019	63	63	100	Yes
MD	2017	2017-2019	10	10	100	Yes
MD	2017	2017-2019	131	11	8.39695	Yes
MD	2017	2017-2019	132	3	2.27273	No
MD	2017	2017-2019	107	4	3.73832	No
MD	2017	2017-2019	60	15	25	Yes
MD	2017	2017-2019	71	10	14.0845	Yes
MD	2017	2017-2019	131	3	2.29008	No
MD	2017	2017-2019	42	11	26.1905	Yes
MD	2017	2017-2019	56	20	35.7143	Yes
MD	2017	2017-2019	53	20	37.7358	Yes
MD	2017	2017-2019	71	15	21.1268	No
MD	2017	2017-2019	77	18	23.3766	Yes
MD	2017	2017-2019	42	19	45.2381	No
MD	2017	2017-2019	65	11	16.9231	Yes
MD	2017	2017-2019	52	52	100	No
MD	2017	2017-2019	47	21	44.6809	Yes
MD	2017	2017-2019	130	8	6.15385	No
MD	2017	2017-2019	73	10	13.6986	Yes
MD	2017	2017-2019	72	9	12.5	Yes
MD	2017	2017-2019	8	8	100	Yes
MD	2017	2017-2019	48	26	54.1667	No
MD	2017	2017-2019	60	16	26.6667	Yes
MD	2017	2017-2019	10	10	100	Yes
MD	2017	2017-2019	3	3	100	Yes
MD	2017	2017-2019	57	17	29.8246	Yes
MD	2017	2017-2019	64	18	28.125	No
MD	2017	2017-2019	7	7	100	No
MD	2017	2017-2019	79	6	7.59494	Yes
MD	2017	2017-2019	51	28	54.902	Yes
MD	2017	2017-2019	16	7	43.75	Yes
MD	2017	2017-2019	63	26	41.2698	Yes
MD	2017	2017-2019	97	13	13.4021	Yes
MD	2017	2017-2019	67	31	46.2687	Yes
MD	2017	2017-2019	61	26	42.623	Yes
MD	2017	2017-2019	54	15	27.7778	Yes
MD	2017	2017-2019	45	30	66.6667	Yes
MD	2017	2017-2019	32	10	31.25	Yes
MD	2017	2017-2019	64	28	43.75	Yes
MD	2017	2017-2019	97	35	36.0825	Yes
MD	2017	2017-2019	72	8	11.1111	Yes
MD	2017	2017-2019	19	19	100	Yes
MD	2017	2017-2019	68	24	35.2941	Yes
MD	2017	2017-2019	88	18	20.4545	Yes
MD	2017	2017-2019	17	14	82.3529	Yes
MD	2017	2017-2019	19	19	100	Yes
MD	2017	2017-2019	14	14	100	Yes
MD	2017	2017-2019	25	22	88	Yes
MD	2017	2017-2019	13	13	100	Yes
MD	2017	2017-2019	15	9	60	Yes
MD	2017	2017-2019	17	17	100	Yes
MD	2017	2017-2019	19	9	47.3684	Yes
MD	2017	2017-2019	38	20	52.6316	Yes
MD	2017	2017-2019	39	33	84.6154	Yes
MD	2017	2017-2019	23	23	100	Yes
MD	2017	2017-2019	32	12	37.5	Yes
MD	2017	2017-2019	30	21	70	No
MD	2017	2017-2019	35	19	54.2857	Yes
MD	2017	2017-2019	29	18	62.069	Yes
MD	2017	2017-2019	47	13	27.6596	Yes
MD	2017	2017-2019	28	28	100	Yes
MD	2017	2017-2019	43	25	58.1395	Yes
MD	2017	2017-2019	21	16	76.1905	Yes
MD	2017	2017-2019	31	18	58.0645	Yes
MD	2017	2017-2019	3	3	100	Yes
MD	2017	2017-2019	6	3	50	Yes
MD	2017	2017-2019	43	23	53.4884	Yes
MD	2017	2017-2019	10	10	100	Yes
MD	2017	2017-2019	41	19	46.3415	Yes
MD	2017	2017-2019	36	8	22.2222	Yes
MD	2017	2017-2019	23	22	95.6522	Yes
MD	2017	2017-2019	33	25	75.7576	Yes
MD	2017	2017-2019	30	22	73.3333	Yes
MD	2017	2017-2019	28	23	82.1429	Yes
MD	2017	2017-2019	19	15	78.9474	Yes
MD	2017	2017-2019	25	19	76	Yes
MD	2017	2017-2019	27	20	74.0741	Yes
MD	2017	2017-2019	19	10	52.6316	Yes
MD	2017	2017-2019	18	13	72.2222	Yes
MD	2017	2017-2019	18	13	72.2222	Yes
MD	2017	2017-2019	28	17	60.7143	Yes
MD	2017	2017-2019	11	11	100	Yes
MD	2017	2017-2019	37	19	51.3514	Yes
MD	2017	2017-2019	40	16	40	Yes
MD	2017	2017-2019	19	15	78.9474	Yes
MD	2017	2017-2019	26	26	100	Yes
MD	2017	2017-2019	11	9	81.8182	No
MD	2017	2017-2019	22	11	50	Yes
MD	2017	2017-2019	1	1	100	No
MD	2017	2017-2019	55	27	49.0909	Yes
MD	2017	2017-2019	36	36	100	Yes
MD	2017	2017-2019	22	9	40.9091	Yes
MD	2017	2017-2019	21	15	71.4286	Yes
MD	2017	2017-2019	30	12	40	Yes
MD	2017	2017-2019	13	13	100	Yes
MD	2017	2017-2019	23	14	60.8696	Yes
MD	2017	2017-2019	28	16	57.1429	Yes
MD	2017	2017-2019	26	23	88.4615	Yes
MD	2017	2017-2019	1	1	100	No
MD	2017	2017-2019	60	31	51.6667	Yes
MD	2017	2017-2019	17	16	94.1176	Yes
MD	2017	2017-2019	39	23	58.9744	Yes
MD	2017	2017-2019	28	18	64.2857	Yes
MD	2017	2017-2019	23	11	47.8261	Yes
MD	2017	2017-2019	73	56	76.7123	Yes
MD	2017	2017-2019	32	21	65.625	Yes
MD	2017	2017-2019	29	22	75.8621	Yes
MD	2017	2017-2019	48	34	70.8333	Yes
MD	2017	2017-2019	48	26	54.1667	Yes
MD	2017	2017-2019	30	23	76.6667	Yes
MD	2017	2017-2019	25	19	76	Yes
MD	2017	2017-2019	28	19	67.8571	Yes
MD	2017	2017-2019	37	25	67.5676	Yes
MD	2017	2017-2019	22	17	77.2727	Yes
MD	2017	2017-2019	35	20	57.1429	Yes
MD	2017	2017-2019	7	1	14.2857	Yes
MD	2017	2017-2019	7	4	57.1429	No
MD	2017	2017-2019	37	22	59.4595	Yes
MD	2017	2017-2019	44	27	61.3636	Yes
MD	2017	2017-2019	31	19	61.2903	Yes
MD	2017	2017-2019	39	36	92.3077	Yes
MD	2017	2017-2019	28	13	46.4286	Yes
MD	2017	2017-2019	24	15	62.5	Yes
MD	2017	2017-2019	35	17	48.5714	Yes
MD	2017	2017-2019	26	18	69.2308	Yes
MD	2017	2017-2019	11	4	36.3636	Yes
MD	2017	2017-2019	12	12	100	Yes
MD	2017	2017-2019	42	17	40.4762	Yes
MD	2017	2017-2019	34	31	91.1765	Yes
MD	2017	2017-2019	25	19	76	Yes
MD	2017	2017-2019	25	16	64	Yes
MD	2017	2017-2019	18	15	83.3333	Yes
MD	2017	2017-2019	16	12	75	No
MD	2017	2017-2019	10	6	60	Yes
MD	2017	2017-2019	20	11	55	Yes
MD	2017	2017-2019	38	15	39.4737	Yes
MD	2017	2017-2019	28	21	75	Yes
MD	2017	2017-2019	33	20	60.6061	Yes
MD	2017	2017-2019	27	15	55.5556	Yes
MD	2017	2017-2019	28	20	71.4286	Yes
MD	2017	2017-2019	11	2	18.1818	Yes
MD	2017	2017-2019	40	8	20	Yes
MD	2017	2017-2019	30	14	46.6667	Yes
MD	2017	2017-2019	22	9	40.9091	Yes
MD	2017	2017-2019	25	21	84	Yes
MD	2017	2017-2019	29	15	51.7241	Yes
MD	2017	2017-2019	34	32	94.1176	Yes
MD	2017	2017-2019	10	7	70	Yes
MD	2017	2017-2019	25	14	56	Yes
MD	2017	2017-2019	39	26	66.6667	Yes
MD	2017	2017-2019	18	18	100	Yes
MD	2017	2017-2019	30	15	50	Yes
MD	2017	2017-2019	3	3	100	Yes
MD	2017	2017-2019	30	21	70	Yes
MD	2017	2017-2019	49	17	34.6939	Yes
MD	2017	2017-2019	26	26	100	Yes
MD	2017	2017-2019	28	8	28.5714	Yes
MD	2017	2017-2019	20	20	100	No
MD	2017	2017-2019	21	18	85.7143	Yes
MD	2017	2017-2019	35	9	25.7143	Yes
MD	2017	2017-2019	24	11	45.8333	Yes
MD	2017	2017-2019	18	11	61.1111	Yes
MD	2017	2017-2019	23	20	86.9565	Yes
MD	2017	2017-2019	33	19	57.5758	Yes
MD	2017	2017-2019	26	6	23.0769	Yes
MD	2017	2017-2019	72	13	18.0556	Yes
MD	2017	2017-2019	94	8	8.51064	Yes
MD	2017	2017-2019	68	21	30.8824	Yes
MD	2017	2017-2019	55	29	52.7273	Yes
MD	2017	2017-2019	51	39	76.4706	Yes
MD	2017	2017-2019	8	8	100	Yes
MD	2017	2017-2019	85	11	12.9412	Yes
MD	2017	2017-2019	74	18	24.3243	Yes
MD	2017	2017-2019	54	33	61.1111	Yes
MD	2017	2017-2019	4	4	100	No
MD	2017	2017-2019	7	7	100	Yes
MD	2017	2017-2019	72	12	16.6667	Yes
MD	2017	2017-2019	76	8	10.5263	No
MD	2017	2017-2019	37	12	32.4324	No
MD	2017	2017-2019	10	9	90	Yes
MD	2017	2017-2019	28	22	78.5714	Yes
MD	2017	2017-2019	41	39	95.122	No
MD	2017	2017-2019	12	11	91.6667	Yes
MD	2017	2017-2019	12	10	83.3333	Yes
MD	2017	2017-2019	32	16	50	Yes
MD	2017	2017-2019	29	7	24.1379	Yes
MD	2017	2017-2019	32	20	62.5	Yes
MD	2017	2017-2019	20	20	100	Yes
MD	2017	2017-2019	14	14	100	Yes
MD	2017	2017-2019	38	18	47.3684	Yes
MD	2017	2017-2019	43	6	13.9535	No
MD	2017	2017-2019	40	24	60	Yes
MD	2017	2017-2019	12	8	66.6667	Yes
MD	2017	2017-2019	32	32	100	Yes
MD	2017	2017-2019	32	24	75	No
MD	2017	2017-2019	36	17	47.2222	Yes
MD	2017	2017-2019	20	12	60	Yes
MD	2017	2017-2019	24	16	66.6667	Yes
MD	2017	2017-2019	32	12	37.5	Yes
MD	2017	2017-2019	21	6	28.5714	Yes
MD	2017	2017-2019	60	18	30	Yes
MD	2017	2017-2019	48	26	54.1667	Yes
MD	2017	2017-2019	8	5	62.5	Yes
MD	2017	2017-2019	1	1	100	Yes
MD	2017	2017-2019	5	5	100	Yes
MD	2017	2017-2019	1	1	100	No
MD	2017	2017-2019	12	9	75	Yes
MD	2017	2017-2019	34	23	67.6471	Yes
MD	2017	2017-2019	35	33	94.2857	Yes
MD	2017	2017-2019	56	11	19.6429	Yes
MD	2017	2017-2019	10	8	80	Yes
MD	2017	2017-2019	25	13	52	Yes
MD	2017	2017-2019	17	13	76.4706	Yes
MD	2017	2017-2019	15	14	93.3333	Yes
MD	2017	2017-2019	38	34	89.4737	Yes
MD	2017	2017-2019	59	6	10.1695	No
MD	2017	2017-2019	20	11	55	Yes
MD	2017	2017-2019	16	12	75	Yes
MD	2017	2017-2019	15	15	100	Yes
MD	2017	2017-2019	88	30	34.0909	Yes
MD	2017	2017-2019	91	27	29.6703	Yes
MD	2017	2017-2019	38	5	13.1579	Yes
MD	2017	2017-2019	19	19	100	Yes
MD	2017	2017-2019	26	15	57.6923	Yes
MD	2017	2017-2019	25	19	76	Yes
MD	2017	2017-2019	27	27	100	Yes
MD	2017	2017-2019	37	11	29.7297	No
MD	2017	2017-2019	29	25	86.2069	Yes
MD	2017	2017-2019	1	1	100	No
MD	2017	2017-2019	26	16	61.5385	No
MD	2017	2017-2019	35	11	31.4286	Yes
MD	2017	2017-2019	22	16	72.7273	Yes
MD	2017	2017-2019	53	19	35.8491	Yes
MD	2017	2017-2019	21	20	95.2381	Yes
MD	2017	2017-2019	159	11	6.91824	Yes
MD	2017	2017-2019	5	5	100	Yes
MD	2017	2017-2019	52	26	50	Yes
MD	2017	2017-2019	62	38	61.2903	Yes
MD	2017	2017-2019	46	22	47.8261	Yes
MD	2017	2017-2019	83	82	98.7952	Yes
MD	2017	2017-2019	27	20	74.0741	Yes
MD	2017	2017-2019	40	9	22.5	Yes
MD	2017	2017-2019	24	19	79.1667	Yes
MD	2017	2017-2019	23	19	82.6087	Yes
MD	2017	2017-2019	1	1	100	Yes
MD	2017	2017-2019	16	16	100	Yes
MD	2017	2017-2019	24	20	83.3333	Yes
MD	2017	2017-2019	37	21	56.7568	Yes
MD	2017	2017-2019	24	24	100	Yes
MD	2017	2017-2019	35	26	74.2857	Yes
MD	2017	2017-2019	34	12	35.2941	No
MD	2017	2017-2019	19	14	73.6842	Yes
MD	2017	2017-2019	32	16	50	Yes
MD	2017	2017-2019	10	10	100	Yes
MD	2017	2017-2019	39	15	38.4615	Yes
MD	2017	2017-2019	30	11	36.6667	Yes
MD	2017	2017-2019	40	40	100	Yes
MD	2017	2017-2019	17	17	100	Yes
MD	2017	2017-2019	19	5	26.3158	Yes
MD	2017	2017-2019	109	13	11.9266	Yes
MD	2017	2017-2019	85	16	18.8235	Yes
MD	2017	2017-2019	40	34	85	Yes
MD	2017	2017-2019	6	5	83.3333	No
MD	2017	2017-2019	42	21	50	Yes
MD	2017	2017-2019	4	1	25	No
MD	2017	2017-2019	15	15	100	No
MD	2017	2017-2019	7	7	100	Yes
MD	2017	2017-2019	43	33	76.7442	Yes
MD	2017	2017-2019	13	4	30.7692	No
MD	2017	2017-2019	37	15	40.5405	Yes
MD	2017	2017-2019	41	20	48.7805	Yes
MD	2017	2017-2019	12	7	58.3333	Yes
MD	2017	2017-2019	51	21	41.1765	Yes
MD	2017	2017-2019	54	5	9.25926	No
MD	2017	2017-2019	98	29	29.5918	Yes
MD	2017	2017-2019	60	5	8.33333	No
MD	2017	2017-2019	89	8	8.98876	Yes
MD	2017	2017-2019	48	35	72.9167	Yes
MD	2017	2017-2019	44	4	9.09091	Yes
MD	2017	2017-2019	57	14	24.5614	Yes
MD	2017	2017-2019	60	35	58.3333	Yes
MD	2017	2017-2019	54	5	9.25926	No
MD	2017	2017-2019	56	17	30.3571	Yes
MD	2017	2017-2019	28	14	50	Yes
MD	2017	2017-2019	35	18	51.4286	Yes
MD	2017	2017-2019	33	5	15.1515	Yes
MD	2017	2017-2019	44	20	45.4545	Yes
MD	2017	2017-2019	43	18	41.8605	Yes
MD	2017	2017-2019	9	6	66.6667	No
MD	2017	2017-2019	22	13	59.0909	Yes
MD	2017	2017-2019	52	23	44.2308	Yes
MD	2017	2017-2019	68	15	22.0588	Yes
MD	2017	2017-2019	35	29	82.8571	No
MD	2017	2017-2019	36	18	50	Yes
MD	2017	2017-2019	41	25	60.9756	Yes
MD	2017	2017-2019	84	4	4.7619	Yes
MD	2017	2017-2019	27	25	92.5926	Yes
MD	2017	2017-2019	10	6	60	Yes
MD	2017	2017-2019	16	12	75	Yes
MD	2017	2017-2019	15	13	86.6667	Yes
MD	2017	2017-2019	1	1	100	Yes
MD	2017	2017-2019	13	13	100	No
MD	2017	2017-2019	4	4	100	No
MD	2017	2017-2019	10	10	100	Yes
MD	2017	2017-2019	1	1	100	Yes
MD	2017	2017-2019	10	2	20	No
MD	2017	2017-2019	27	4	14.8148	Yes
MD	2017	2017-2019	37	3	8.10811	Yes
MD	2017	2017-2019	6	6	100	No
MD	2017	2017-2019	3	1	33.3333	No
MD	2017	2017-2019	14	3	21.4286	No
MD	2017	2017-2019	14	3	21.4286	No
MD	2017	2017-2019	6	1	16.6667	No
MD	2017	2017-2019	15	5	33.3333	Yes
MD	2017	2017-2019	26	7	26.9231	Yes
MD	2017	2017-2019	1	1	100	Yes
MD	2017	2017-2019	10	10	100	No
MD	2017	2017-2019	10	6	60	Yes
MD	2017	2017-2019	2	0	0	No
MD	2017	2017-2019	23	2	8.69565	Yes
MD	2017	2017-2019	30	3	10	Yes
MD	2017	2017-2019	21	5	23.8095	Yes
MD	2017	2017-2019	1	1	100	Yes
MD	2017	2017-2019	24	3	12.5	No
MD	2017	2017-2019	22	3	13.6364	No
MD	2017	2017-2019	10	1	10	No
MD	2017	2017-2019	2	2	100	No
MD	2017	2017-2019	6	6	100	Yes
MD	2017	2017-2019	10	4	40	No
MD	2017	2017-2019	3	3	100	Yes
MD	2017	2017-2019	3	3	100	Yes
MD	2017	2017-2019	4	2	50	No
MD	2017	2017-2019	6	1	16.6667	No
MD	2017	2017-2019	46	30	65.2174	Yes
MD	2017	2017-2019	58	27	46.5517	Yes
MD	2017	2017-2019	63	32	50.7937	Yes
MD	2017	2017-2019	51	22	43.1373	Yes
MD	2017	2017-2019	59	15	25.4237	Yes
MD	2017	2017-2019	9	9	100	Yes
MD	2017	2017-2019	66	10	15.1515	No
MD	2017	2017-2019	69	18	26.087	Yes
MD	2017	2017-2019	62	33	53.2258	Yes
MD	2017	2017-2019	88	15	17.0455	Yes
MD	2017	2017-2019	56	29	51.7857	Yes
MD	2017	2017-2019	134	24	17.9104	Yes
MD	2017	2017-2019	114	11	9.64912	Yes
MD	2017	2017-2019	51	19	37.2549	Yes
MD	2017	2017-2019	60	25	41.6667	Yes
MD	2017	2017-2019	60	17	28.3333	Yes
MD	2017	2017-2019	50	24	48	Yes
MD	2017	2017-2019	7	7	100	Yes
MD	2017	2017-2019	45	43	95.5556	Yes
MD	2018	2017-2019	37	29	78.3784	Yes
MD	2018	2017-2019	24	9	37.5	Yes
MD	2018	2017-2019	55	3	5.45455	No
MD	2018	2017-2019	33	17	51.5152	Yes
MD	2018	2017-2019	87	26	29.8851	Yes
MD	2018	2017-2019	62	44	70.9677	Yes
MD	2018	2017-2019	28	9	32.1429	Yes
MD	2018	2017-2019	36	25	69.4444	Yes
MD	2018	2017-2019	55	26	47.2727	Yes
MD	2018	2017-2019	46	24	52.1739	Yes
MD	2018	2017-2019	34	12	35.2941	Yes
MD-MSc	2018	2017-2019	13	13	100	Yes
MD	2018	2017-2019	63	31	49.2063	Yes
MD	2018	2017-2019	22	13	59.0909	Yes
MD	2018	2017-2019	65	30	46.1538	Yes
MD	2018	2017-2019	30	11	36.6667	Yes
MD	2018	2017-2019	53	19	35.8491	Yes
MD	2018	2017-2019	35	21	60	Yes
MD	2018	2017-2019	28	10	35.7143	Yes
MD	2018	2017-2019	15	10	66.6667	Yes
MD-MSc	2018	2017-2019	31	15	48.3871	Yes
MD-MSc	2018	2017-2019	41	31	75.6098	Yes
MD	2018	2017-2019	35	19	54.2857	Yes
MD	2018	2017-2019	50	16	32	Yes
MD	2018	2017-2019	32	16	50	Yes
MD	2018	2017-2019	59	41	69.4915	Yes
MD	2018	2017-2019	31	12	38.7097	Yes
MD	2018	2017-2019	29	24	82.7586	Yes
MD	2018	2017-2019	37	25	67.5676	No
MD	2018	2017-2019	39	17	43.5897	Yes
MD	2018	2017-2019	22	15	68.1818	Yes
MD	2018	2017-2019	31	12	38.7097	Yes
MD	2018	2017-2019	25	16	64	Yes
MD	2018	2017-2019	22	16	72.7273	Yes
MD-MSc	2018	2017-2019	3	2	66.6667	Yes
MD	2018	2017-2019	23	23	100	Yes
MD	2018	2017-2019	25	14	56	No
MD	2018	2017-2019	65	13	20	Yes
MD	2018	2017-2019	29	16	55.1724	Yes
MD	2018	2017-2019	35	14	40	Yes
MD	2018	2017-2019	63	25	39.6825	Yes
MD-MBA	2018	2017-2019	60	30	50	Yes
MD	2018	2017-2019	37	26	70.2703	No
MD	2018	2017-2019	31	13	41.9355	Yes
MD	2018	2017-2019	13	12	92.3077	Yes
MD	2018	2017-2019	48	20	41.6667	Yes
MD	2018	2017-2019	22	21	95.4545	Yes
MD	2018	2017-2019	26	15	57.6923	No
MD	2018	2017-2019	26	21	80.7692	Yes
MD	2018	2017-2019	29	19	65.5172	Yes
MD	2018	2017-2019	28	12	42.8571	Yes
MD	2018	2017-2019	26	12	46.1538	Yes
MD	2018	2017-2019	40	14	35	Yes
MD	2018	2017-2019	34	28	82.3529	Yes
MD-MSc	2018	2017-2019	26	15	57.6923	Yes
MD	2018	2017-2019	67	21	31.3433	Yes
MD-MSc	2018	2017-2019	30	10	33.3333	Yes
MD	2018	2017-2019	58	22	37.931	Yes
MD	2018	2017-2019	33	29	87.8788	Yes
MD-PhD	2018	2017-2019	45	21	46.6667	Yes
MD	2018	2017-2019	25	8	32	Yes
MD	2018	2017-2019	25	8	32	Yes
MD	2018	2017-2019	25	8	32	Yes
MD-PhD	2018	2017-2019	22	20	90.9091	Yes
MD-MSc	2018	2017-2019	35	7	20	Yes
MD	2018	2017-2019	47	20	42.5532	Yes
MD	2018	2017-2019	40	20	50	Yes
MD	2018	2017-2019	27	19	70.3704	Yes
MD-MSc	2018	2017-2019	24	12	50	Yes
MD	2018	2017-2019	62	18	29.0323	Yes
MD	2018	2017-2019	21	9	42.8571	Yes
MD	2018	2017-2019	39	15	38.4615	Yes
MD	2018	2017-2019	34	31	91.1765	Yes
MD-PhD	2018	2017-2019	30	14	46.6667	Yes
MD	2018	2017-2019	22	18	81.8182	Yes
MD	2018	2017-2019	31	20	64.5161	Yes
MD	2018	2017-2019	31	13	41.9355	Yes
MD	2018	2017-2019	12	9	75	Yes
MD	2018	2017-2019	32	8	25	No
MD-MSc	2018	2017-2019	59	6	10.1695	Yes
MD	2018	2017-2019	52	7	13.4615	Yes
MD	2018	2017-2019	33	14	42.4242	Yes
MD	2018	2017-2019	69	9	13.0435	Yes
MD	2018	2017-2019	85	39	45.8824	Yes
MD	2018	2017-2019	47	12	25.5319	Yes
MD	2018	2017-2019	78	32	41.0256	Yes
MD-MPH	2018	2017-2019	83	4	4.81928	No
MD	2018	2017-2019	26	14	53.8462	Yes
MD	2018	2017-2019	23	15	65.2174	Yes
MD	2018	2017-2019	32	14	43.75	Yes
MD	2018	2017-2019	47	25	53.1915	Yes
MD	2018	2017-2019	56	12	21.4286	Yes
MD-MPH	2018	2017-2019	64	32	50	Yes
MD	2018	2017-2019	30	9	30	Yes
MD	2018	2017-2019	48	28	58.3333	Yes
MD	2018	2017-2019	29	16	55.1724	Yes
MD	2018	2017-2019	17	16	94.1176	Yes
MD	2018	2017-2019	34	18	52.9412	Yes
MD	2018	2017-2019	24	20	83.3333	Yes
MD	2018	2017-2019	40	28	70	Yes
MD-MSc	2018	2017-2019	33	19	57.5758	Yes
MD	2018	2017-2019	32	23	71.875	Yes
MD	2018	2017-2019	29	13	44.8276	Yes
MD	2018	2017-2019	61	11	18.0328	Yes
MD	2018	2017-2019	25	14	56	Yes
MD	2018	2017-2019	30	24	80	Yes
MD	2018	2017-2019	31	23	74.1935	Yes
MD	2018	2017-2019	34	23	67.6471	Yes
MD	2018	2017-2019	46	12	26.087	Yes
MD	2018	2017-2019	31	25	80.6452	Yes
MD	2018	2017-2019	33	12	36.3636	Yes
MD	2018	2017-2019	21	15	71.4286	Yes
MD	2018	2017-2019	23	18	78.2609	Yes
MD	2018	2017-2019	47	10	21.2766	Yes
MD	2018	2017-2019	38	38	100	Yes
MD	2018	2017-2019	41	19	46.3415	Yes
MD	2018	2017-2019	41	19	46.3415	Yes
MD	2018	2017-2019	60	11	18.3333	No
MD	2018	2017-2019	28	19	67.8571	Yes
MD	2018	2017-2019	18	16	88.8889	Yes
MD	2018	2017-2019	34	12	35.2941	Yes
MD	2018	2017-2019	30	20	66.6667	Yes
MD	2018	2017-2019	19	17	89.4737	Yes
MD-MSc	2018	2017-2019	1	1	100	Yes
MD-PhD	2018	2017-2019	16	8	50	Yes
MD	2018	2017-2019	23	16	69.5652	Yes
MD	2018	2017-2019	22	20	90.9091	Yes
MD	2018	2017-2019	51	27	52.9412	Yes
MD	2018	2017-2019	15	13	86.6667	Yes
MD	2018	2017-2019	26	8	30.7692	Yes
MD	2018	2017-2019	88	18	20.4545	Yes
MD	2018	2017-2019	26	19	73.0769	Yes
MD	2018	2017-2019	10	3	30	Yes
MD	2018	2017-2019	43	33	76.7442	Yes
MD	2018	2017-2019	78	25	32.0513	Yes
MD	2018	2017-2019	36	23	63.8889	Yes
MD	2018	2017-2019	33	22	66.6667	Yes
MD	2018	2017-2019	41	12	29.2683	Yes
MD	2018	2017-2019	59	24	40.678	Yes
MD	2018	2017-2019	97	52	53.6082	Yes
MD	2018	2017-2019	39	22	56.4103	Yes
MD	2018	2017-2019	51	16	31.3725	Yes
MD	2018	2017-2019	20	19	95	Yes
MD	2018	2017-2019	20	15	75	Yes
MD-MPH	2018	2017-2019	35	11	31.4286	Yes
MD	2018	2017-2019	45	31	68.8889	Yes
MD	2018	2017-2019	27	16	59.2593	Yes
MD	2018	2017-2019	35	19	54.2857	Yes
MD-MSc	2018	2017-2019	27	11	40.7407	Yes
MD	2018	2017-2019	41	33	80.4878	Yes
MD	2018	2017-2019	29	14	48.2759	Yes
MD	2018	2017-2019	26	17	65.3846	Yes
MD-MBA	2018	2017-2019	26	14	53.8462	Yes
MD	2018	2017-2019	42	19	45.2381	Yes
MD-MSc	2018	2017-2019	74	4	5.40541	Yes
MD	2018	2017-2019	66	4	6.06061	Yes
MD	2018	2017-2019	20	12	60	Yes
MD-MSc	2018	2017-2019	37	19	51.3514	Yes
MD	2018	2017-2019	51	24	47.0588	Yes
MD	2018	2017-2019	7	6	85.7143	Yes
MD	2018	2017-2019	37	26	70.2703	Yes
MD	2018	2017-2019	59	5	8.47458	Yes
MD	2018	2017-2019	26	6	23.0769	Yes
MD	2018	2017-2019	41	32	78.0488	Yes
MD	2018	2017-2019	10	3	30	Yes
MD	2018	2017-2019	29	19	65.5172	Yes
MD	2018	2017-2019	35	26	74.2857	Yes
MD-PhD	2018	2017-2019	55	17	30.9091	Yes
MD	2018	2017-2019	1	1	100	Yes
MD	2018	2017-2019	25	15	60	Yes
MD	2018	2017-2019	40	12	30	Yes
MD	2018	2017-2019	20	18	90	Yes
MD-MBA	2018	2017-2019	12	11	91.6667	Yes
MD	2018	2017-2019	23	19	82.6087	No
MD	2018	2017-2019	52	8	15.3846	Yes
MD	2018	2017-2019	19	14	73.6842	Yes
MD-MPH	2018	2017-2019	28	17	60.7143	Yes
MD	2018	2017-2019	26	12	46.1538	Yes
MD	2018	2017-2019	26	16	61.5385	Yes
MD	2018	2017-2019	38	11	28.9474	Yes
MD	2018	2017-2019	47	14	29.7872	Yes
MD	2018	2017-2019	39	18	46.1538	Yes
MD	2018	2017-2019	26	14	53.8462	Yes
MD	2018	2017-2019	28	24	85.7143	Yes
MD	2018	2017-2019	35	19	54.2857	Yes
MD	2018	2017-2019	32	9	28.125	Yes
MD	2018	2017-2019	36	17	47.2222	Yes
MD-MPH	2018	2017-2019	50	23	46	Yes
MD	2018	2017-2019	55	19	34.5455	Yes
MD	2018	2017-2019	26	16	61.5385	Yes
MD	2018	2017-2019	43	25	58.1395	Yes
MD	2018	2017-2019	2	2	100	No
MD	2018	2017-2019	45	1	2.22222	Yes
MD	2018	2017-2019	41	18	43.9024	Yes
MD	2018	2017-2019	26	4	15.3846	Yes
MD	2018	2017-2019	30	15	50	Yes
MD	2018	2017-2019	126	5	3.96825	Yes
MD	2018	2017-2019	55	19	34.5455	Yes
MD	2018	2017-2019	6	4	66.6667	Yes
MD-MSc	2018	2017-2019	73	3	4.10959	Yes
MD	2018	2017-2019	21	9	42.8571	Yes
MD	2018	2017-2019	22	16	72.7273	Yes
MD	2018	2017-2019	3	3	100	Yes
MD	2018	2017-2019	36	19	52.7778	Yes
MD	2018	2017-2019	17	9	52.9412	Yes
MD-MSc	2018	2017-2019	31	21	67.7419	Yes
MD-MSc	2018	2017-2019	24	6	25	Yes
MD-MSc	2018	2017-2019	1	1	100	No
MD	2018	2017-2019	34	17	50	Yes
MD	2018	2017-2019	57	6	10.5263	Yes
MD	2018	2017-2019	14	14	100	Yes
MD	2018	2017-2019	33	26	78.7879	No
MD	2018	2017-2019	123	9	7.31707	No
MD-PhD	2018	2017-2019	29	21	72.4138	Yes
MD	2018	2017-2019	33	20	60.6061	Yes
MD	2018	2017-2019	37	23	62.1622	Yes
MD	2018	2017-2019	38	32	84.2105	Yes
MD	2018	2017-2019	9	7	77.7778	Yes
MD	2018	2017-2019	29	13	44.8276	Yes
MD-PhD	2018	2017-2019	44	20	45.4545	Yes
MD	2018	2017-2019	41	33	80.4878	Yes
MD-PhD	2018	2017-2019	58	17	29.3103	Yes
MD	2018	2017-2019	40	20	50	Yes
MD	2018	2017-2019	66	8	12.1212	No
MD	2018	2017-2019	30	24	80	Yes
MD	2018	2017-2019	16	9	56.25	Yes
MD	2018	2017-2019	19	15	78.9474	No
MD	2018	2017-2019	38	20	52.6316	Yes
MD	2018	2017-2019	50	12	24	Yes
MD	2018	2017-2019	40	22	55	Yes
MD	2018	2017-2019	30	22	73.3333	Yes
MD	2018	2017-2019	15	15	100	Yes
MD	2018	2017-2019	5	5	100	Yes
MD	2018	2017-2019	54	16	29.6296	Yes
MD	2018	2017-2019	49	18	36.7347	Yes
MD	2018	2017-2019	50	28	56	Yes
MD	2018	2017-2019	73	44	60.274	Yes
MD	2018	2017-2019	19	12	63.1579	Yes
MD	2018	2017-2019	12	11	91.6667	Yes
MD	2018	2017-2019	16	5	31.25	Yes
MD	2018	2017-2019	27	23	85.1852	Yes
MD	2018	2017-2019	29	27	93.1034	Yes
MD-PhD	2018	2017-2019	24	13	54.1667	Yes
MD	2018	2017-2019	42	24	57.1429	Yes
MD	2018	2017-2019	12	9	75	Yes
MD	2018	2017-2019	30	24	80	Yes
MD-PhD	2018	2017-2019	10	7	70	Yes
MD	2018	2017-2019	28	21	75	Yes
MD-PhD	2018	2017-2019	20	16	80	Yes
MD	2018	2017-2019	28	21	75	Yes
MD	2018	2017-2019	36	18	50	Yes
MD	2018	2017-2019	43	8	18.6047	Yes
MD-PhD	2018	2017-2019	27	24	88.8889	Yes
MD	2018	2017-2019	18	16	88.8889	Yes
MD	2018	2017-2019	9	7	77.7778	Yes
MD	2018	2017-2019	19	19	100	Yes
MD	2018	2017-2019	41	18	43.9024	Yes
MD-PhD	2018	2017-2019	21	18	85.7143	Yes
MD-MSc	2018	2017-2019	20	19	95	Yes
MD	2018	2017-2019	29	28	96.5517	Yes
MD	2018	2017-2019	21	7	33.3333	Yes
MD	2018	2017-2019	4	1	25	No
MD	2018	2017-2019	20	18	90	Yes
MD	2018	2017-2019	23	20	86.9565	Yes
MD	2018	2017-2019	22	21	95.4545	Yes
MD	2018	2017-2019	33	31	93.9394	Yes
MD	2018	2017-2019	15	11	73.3333	Yes
MD	2018	2017-2019	26	21	80.7692	Yes
MD	2018	2017-2019	29	11	37.931	Yes
MD	2018	2017-2019	52	36	69.2308	Yes
MD	2018	2017-2019	19	15	78.9474	Yes
MD	2018	2017-2019	34	17	50	Yes
MD	2018	2017-2019	35	18	51.4286	Yes
MD	2018	2017-2019	36	17	47.2222	Yes
MD	2018	2017-2019	36	17	47.2222	Yes
MD	2018	2017-2019	107	5	4.6729	Yes
MD	2018	2017-2019	100	13	13	Yes
MD	2018	2017-2019	101	5	4.9505	Yes
MD	2018	2017-2019	114	6	5.26316	No
MD	2018	2017-2019	110	10	9.09091	Yes
MD	2018	2017-2019	82	9	10.9756	Yes
MD	2018	2017-2019	67	15	22.3881	Yes
MD	2018	2017-2019	102	12	11.7647	Yes
MD	2018	2017-2019	107	7	6.54206	No
MD	2018	2017-2019	60	15	25	Yes
MD	2018	2017-2019	84	7	8.33333	Yes
MD	2018	2017-2019	114	17	14.9123	Yes
MD	2018	2017-2019	110	12	10.9091	Yes
MD	2018	2017-2019	117	8	6.83761	Yes
MD	2018	2017-2019	119	7	5.88235	Yes
MD	2018	2017-2019	117	7	5.98291	Yes
MD	2018	2017-2019	28	28	100	Yes
MD	2018	2017-2019	105	20	19.0476	Yes
MD	2018	2017-2019	87	10	11.4943	No
MD	2018	2017-2019	110	14	12.7273	Yes
MD	2018	2017-2019	84	8	9.52381	Yes
MD	2018	2017-2019	13	13	100	Yes
MD	2018	2017-2019	116	11	9.48276	No
MD	2018	2017-2019	112	12	10.7143	Yes
MD	2018	2017-2019	100	3	3	Yes
MD-PhD	2018	2017-2019	109	9	8.25688	Yes
MD	2018	2017-2019	99	20	20.202	Yes
MD	2018	2017-2019	119	15	12.605	Yes
MD	2018	2017-2019	117	8	6.83761	Yes
MD	2018	2017-2019	74	11	14.8649	Yes
MD	2018	2017-2019	41	11	26.8293	Yes
MD	2018	2017-2019	119	10	8.40336	Yes
MD	2018	2017-2019	112	11	9.82143	Yes
MD	2018	2017-2019	88	10	11.3636	Yes
MD	2018	2017-2019	110	34	30.9091	Yes
MD	2018	2017-2019	58	8	13.7931	Yes
MD	2018	2017-2019	91	7	7.69231	Yes
MD	2018	2017-2019	80	5	6.25	Yes
MD	2018	2017-2019	119	10	8.40336	Yes
MD	2018	2017-2019	15	15	100	Yes
MD	2018	2017-2019	99	7	7.07071	Yes
MD	2018	2017-2019	119	39	32.7731	Yes
MD	2018	2017-2019	85	5	5.88235	Yes
MD	2018	2017-2019	103	11	10.6796	Yes
MD	2018	2017-2019	105	4	3.80952	Yes
MD	2018	2017-2019	68	9	13.2353	Yes
MD	2018	2017-2019	106	6	5.66038	Yes
MD	2018	2017-2019	68	12	17.6471	Yes
MD	2018	2017-2019	119	18	15.1261	Yes
MD	2018	2017-2019	76	7	9.21053	Yes
MD	2018	2017-2019	100	6	6	Yes
MD	2018	2017-2019	111	12	10.8108	Yes
MD	2018	2017-2019	110	13	11.8182	Yes
MD-MPH	2018	2017-2019	118	19	16.1017	Yes
MD-MSc	2018	2017-2019	38	2	5.26316	Yes
MD-MSc	2018	2017-2019	46	5	10.8696	No
MD	2018	2017-2019	110	14	12.7273	Yes
MD-MSc	2018	2017-2019	12	8	66.6667	Yes
MD	2018	2017-2019	101	15	14.8515	Yes
MD-PhD	2018	2017-2019	118	11	9.32203	No
MD	2018	2017-2019	73	7	9.58904	No
MD	2018	2017-2019	8	8	100	Yes
MD-PhD	2018	2017-2019	53	8	15.0943	Yes
MD	2018	2017-2019	109	39	35.7798	Yes
MD	2018	2017-2019	25	8	32	Yes
MD-MSc	2018	2017-2019	109	15	13.7615	Yes
MD	2018	2017-2019	108	20	18.5185	Yes
MD	2018	2017-2019	104	7	6.73077	Yes
MD	2018	2017-2019	91	4	4.3956	No
MD	2018	2017-2019	118	2	1.69492	No
MD	2018	2017-2019	106	11	10.3774	Yes
MD	2018	2017-2019	108	5	4.62963	No
MD	2018	2017-2019	119	10	8.40336	Yes
MD	2018	2017-2019	119	7	5.88235	No
MD	2018	2017-2019	69	8	11.5942	Yes
MD	2018	2017-2019	93	17	18.2796	Yes
MD	2018	2017-2019	110	5	4.54545	No
MD	2018	2017-2019	113	5	4.42478	Yes
MD-MBA	2018	2017-2019	80	11	13.75	Yes
MD	2018	2017-2019	6	6	100	Yes
MD	2018	2017-2019	2	1	50	Yes
MD-MSc	2018	2017-2019	78	5	6.41026	No
MD-MSc	2018	2017-2019	118	10	8.47458	No
MD	2018	2017-2019	51	7	13.7255	Yes
MD	2018	2017-2019	51	7	13.7255	Yes
MD	2018	2017-2019	118	4	3.38983	Yes
MD	2018	2017-2019	4	4	100	Yes
MD	2018	2017-2019	43	23	53.4884	No
MD	2018	2017-2019	58	27	46.5517	Yes
MD	2018	2017-2019	29	22	75.8621	Yes
MD	2018	2017-2019	29	16	55.1724	Yes
MD	2018	2017-2019	30	20	66.6667	Yes
MD-MSc	2018	2017-2019	51	28	54.902	Yes
MD-MSc	2018	2017-2019	45	27	60	Yes
MD	2018	2017-2019	24	20	83.3333	Yes
MD	2018	2017-2019	51	10	19.6078	Yes
MD	2018	2017-2019	76	8	10.5263	Yes
MD-MSc	2018	2017-2019	54	50	92.5926	Yes
MD	2018	2017-2019	43	8	18.6047	Yes
MD	2018	2017-2019	7	7	100	No
MD	2018	2017-2019	30	13	43.3333	Yes
MD	2018	2017-2019	91	20	21.978	No
MD	2018	2017-2019	11	11	100	Yes
MD	2018	2017-2019	55	35	63.6364	Yes
MD	2018	2017-2019	45	15	33.3333	Yes
MD	2018	2017-2019	43	12	27.907	Yes
MD-MSc	2018	2017-2019	50	9	18	No
MD	2018	2017-2019	1	1	100	Yes
MD	2018	2017-2019	3	3	100	Yes
MD	2018	2017-2019	32	22	68.75	Yes
MD	2018	2017-2019	22	22	100	Yes
MD	2018	2017-2019	51	33	64.7059	Yes
MD-MSc	2018	2017-2019	37	11	29.7297	Yes
MD-MPH	2018	2017-2019	44	8	18.1818	Yes
MD	2018	2017-2019	41	16	39.0244	Yes
MD	2018	2017-2019	48	27	56.25	Yes
MD-MSc	2018	2017-2019	66	8	12.1212	No
MD	2018	2017-2019	28	8	28.5714	No
MD	2018	2017-2019	31	20	64.5161	Yes
MD	2018	2017-2019	26	26	100	Yes
MD-MPH	2018	2017-2019	37	22	59.4595	Yes
MD	2018	2017-2019	49	21	42.8571	Yes
MD	2018	2017-2019	51	15	29.4118	No
MD-MPH	2018	2017-2019	33	29	87.8788	Yes
MD	2018	2017-2019	31	24	77.4194	Yes
MD	2018	2017-2019	64	35	54.6875	Yes
MD	2018	2017-2019	29	26	89.6552	Yes
MD	2018	2017-2019	49	27	55.102	Yes
MD	2018	2017-2019	33	29	87.8788	Yes
MD	2018	2017-2019	43	32	74.4186	Yes
MD	2018	2017-2019	68	28	41.1765	Yes
MD	2018	2017-2019	60	10	16.6667	Yes
MD	2018	2017-2019	28	24	85.7143	Yes
MD	2018	2017-2019	23	21	91.3043	Yes
MD	2018	2017-2019	72	35	48.6111	Yes
MD	2018	2017-2019	42	17	40.4762	No
MD	2018	2017-2019	25	22	88	Yes
MD	2018	2017-2019	103	23	22.3301	Yes
MD	2018	2017-2019	7	7	100	No
MD	2018	2017-2019	47	29	61.7021	Yes
MD	2018	2017-2019	75	8	10.6667	No
MD-MSc	2018	2017-2019	25	18	72	Yes
MD	2018	2017-2019	34	25	73.5294	Yes
MD	2018	2017-2019	33	26	78.7879	Yes
MD	2018	2017-2019	42	33	78.5714	Yes
MD	2018	2017-2019	73	17	23.2877	Yes
MD	2018	2017-2019	33	16	48.4848	Yes
MD	2018	2017-2019	45	22	48.8889	Yes
MD	2018	2017-2019	15	12	80	Yes
MD	2018	2017-2019	18	15	83.3333	Yes
MD	2018	2017-2019	17	11	64.7059	Yes
MD	2018	2017-2019	24	14	58.3333	Yes
MD	2018	2017-2019	21	4	19.0476	No
MD	2018	2017-2019	31	25	80.6452	Yes
MD	2018	2017-2019	35	13	37.1429	Yes
MD	2018	2017-2019	27	14	51.8519	Yes
MD	2018	2017-2019	88	16	18.1818	No
MD	2018	2017-2019	30	22	73.3333	No
MD	2018	2017-2019	28	16	57.1429	Yes
MD	2018	2017-2019	50	12	24	Yes
MD-MPH	2018	2017-2019	66	41	62.1212	Yes
MD	2018	2017-2019	61	19	31.1475	Yes
MD	2018	2017-2019	56	42	75	Yes
MD	2018	2017-2019	41	17	41.4634	Yes
MD	2018	2017-2019	44	12	27.2727	Yes
MD	2018	2017-2019	119	5	4.20168	No
MD	2018	2017-2019	68	2	2.94118	Yes
MD	2018	2017-2019	35	24	68.5714	Yes
MD	2018	2017-2019	30	17	56.6667	Yes
MD	2018	2017-2019	29	8	27.5862	Yes
MD	2018	2017-2019	35	15	42.8571	Yes
MD	2018	2017-2019	57	10	17.5439	Yes
MD	2018	2017-2019	36	12	33.3333	Yes
MD-MSc	2018	2017-2019	35	6	17.1429	No
MD	2018	2017-2019	41	20	48.7805	Yes
MD	2018	2017-2019	39	33	84.6154	Yes
MD	2018	2017-2019	35	21	60	Yes
MD-MSc	2018	2017-2019	52	19	36.5385	Yes
MD	2018	2017-2019	45	15	33.3333	Yes
MD	2018	2017-2019	32	15	46.875	Yes
MD	2018	2017-2019	37	17	45.9459	Yes
MD	2018	2017-2019	27	26	96.2963	Yes
MD	2018	2017-2019	29	20	68.9655	Yes
MD-PhD	2018	2017-2019	54	22	40.7407	Yes
MD	2018	2017-2019	61	18	29.5082	Yes
MD	2018	2017-2019	39	34	87.1795	No
MD	2018	2017-2019	19	11	57.8947	Yes
MD	2018	2017-2019	20	17	85	Yes
MD	2018	2017-2019	56	12	21.4286	Yes
MD	2018	2017-2019	38	32	84.2105	Yes
MD	2018	2017-2019	11	9	81.8182	No
MD	2018	2017-2019	32	12	37.5	Yes
MD	2018	2017-2019	55	29	52.7273	Yes
MD	2018	2017-2019	37	12	32.4324	Yes
MD	2018	2017-2019	37	34	91.8919	Yes
MD	2018	2017-2019	72	23	31.9444	Yes
MD	2018	2017-2019	55	20	36.3636	Yes
MD	2018	2017-2019	97	4	4.12371	No
MD	2018	2017-2019	95	15	15.7895	Yes
MD	2018	2017-2019	56	21	37.5	Yes
MD	2018	2017-2019	23	11	47.8261	No
MD	2018	2017-2019	24	19	79.1667	Yes
MD	2018	2017-2019	42	37	88.0952	Yes
MD	2018	2017-2019	57	45	78.9474	Yes
MD	2018	2017-2019	31	20	64.5161	Yes
MD	2018	2017-2019	44	9	20.4545	Yes
MD	2018	2017-2019	21	11	52.381	Yes
MD	2018	2017-2019	54	13	24.0741	Yes
MD	2018	2017-2019	40	20	50	Yes
MD	2018	2017-2019	35	23	65.7143	Yes
MD	2018	2017-2019	100	19	19	Yes
MD-MSc	2018	2017-2019	53	28	52.8302	Yes
MD	2018	2017-2019	38	12	31.5789	Yes
MD	2018	2017-2019	42	21	50	Yes
MD	2018	2017-2019	17	11	64.7059	Yes
MD	2018	2017-2019	42	28	66.6667	Yes
MD	2018	2017-2019	64	11	17.1875	Yes
MD	2018	2017-2019	37	10	27.027	Yes
MD	2018	2017-2019	57	8	14.0351	Yes
MD-MPH	2018	2017-2019	79	15	18.9873	Yes
MD	2018	2017-2019	36	13	36.1111	Yes
MD-MSc	2018	2017-2019	16	11	68.75	No
MD	2018	2017-2019	29	26	89.6552	Yes
MD	2018	2017-2019	61	7	11.4754	Yes
MD	2018	2017-2019	63	14	22.2222	Yes
MD-MPH	2018	2017-2019	122	7	5.7377	Yes
MD	2018	2017-2019	37	27	72.973	Yes
MD	2018	2017-2019	4	4	100	Yes
MD	2018	2017-2019	60	43	71.6667	Yes
MD	2018	2017-2019	58	16	27.5862	Yes
MD	2018	2017-2019	33	2	6.06061	No
MD-MPH	2018	2017-2019	33	22	66.6667	Yes
MD	2018	2017-2019	27	19	70.3704	Yes
MD	2018	2017-2019	30	28	93.3333	Yes
MD	2018	2017-2019	31	24	77.4194	Yes
MD-PhD	2018	2017-2019	41	14	34.1463	Yes
MD	2018	2017-2019	41	8	19.5122	Yes
MD	2018	2017-2019	67	20	29.8507	Yes
MD	2018	2017-2019	35	17	48.5714	Yes
MD	2018	2017-2019	17	17	100	Yes
MD	2018	2017-2019	34	19	55.8824	Yes
MD	2018	2017-2019	17	15	88.2353	Yes
MD	2018	2017-2019	46	30	65.2174	Yes
MD	2018	2017-2019	73	26	35.6164	Yes
MD-MPH	2018	2017-2019	60	22	36.6667	Yes
MD-MBA	2018	2017-2019	28	27	96.4286	Yes
MD	2018	2017-2019	37	15	40.5405	Yes
MD	2018	2017-2019	43	18	41.8605	Yes
MD-MSc	2018	2017-2019	30	20	66.6667	Yes
MD	2018	2017-2019	25	25	100	Yes
MD	2018	2017-2019	51	19	37.2549	Yes
MD-MSc	2018	2017-2019	46	31	67.3913	Yes
MD	2018	2017-2019	31	26	83.871	Yes
MD	2018	2017-2019	58	11	18.9655	Yes
MD	2018	2017-2019	40	23	57.5	Yes
MD-MSc	2018	2017-2019	40	11	27.5	Yes
MD	2018	2017-2019	45	12	26.6667	Yes
MD	2018	2017-2019	57	7	12.2807	No
MD	2018	2017-2019	8	5	62.5	No
MD	2018	2017-2019	29	18	62.069	Yes
MD	2018	2017-2019	51	7	13.7255	Yes
MD	2018	2017-2019	36	10	27.7778	Yes
MD	2018	2017-2019	23	12	52.1739	Yes
MD	2018	2017-2019	47	29	61.7021	No
MD	2018	2017-2019	34	8	23.5294	Yes
MD	2018	2017-2019	27	21	77.7778	Yes
MD-MSc	2018	2017-2019	39	32	82.0513	Yes
MD	2018	2017-2019	41	12	29.2683	Yes
MD-MSc	2018	2017-2019	87	6	6.89655	Yes
MD	2018	2017-2019	84	24	28.5714	Yes
MD	2018	2017-2019	37	31	83.7838	Yes
MD	2018	2017-2019	38	19	50	Yes
MD-MSc	2018	2017-2019	56	14	25	Yes
MD	2018	2017-2019	60	8	13.3333	Yes
MD-MPH	2018	2017-2019	34	28	82.3529	Yes
MD	2018	2017-2019	102	11	10.7843	Yes
MD	2018	2017-2019	32	23	71.875	Yes
MD	2018	2017-2019	27	20	74.0741	Yes
MD	2018	2017-2019	75	30	40	Yes
MD	2018	2017-2019	34	12	35.2941	Yes
MD	2018	2017-2019	14	14	100	Yes
MD	2018	2017-2019	45	17	37.7778	Yes
MD	2018	2017-2019	37	11	29.7297	Yes
MD-MSc	2018	2017-2019	76	6	7.89474	Yes
MD	2018	2017-2019	32	10	31.25	Yes
MD	2018	2017-2019	33	26	78.7879	Yes
MD-MPH	2018	2017-2019	51	40	78.4314	Yes
MD	2018	2017-2019	37	10	27.027	Yes
MD	2018	2017-2019	25	15	60	Yes
MD	2018	2017-2019	56	5	8.92857	Yes
MD	2018	2017-2019	11	3	27.2727	No
MD	2018	2017-2019	38	24	63.1579	Yes
MD	2018	2017-2019	47	13	27.6596	Yes
MD	2018	2017-2019	33	18	54.5455	Yes
MD	2018	2017-2019	27	22	81.4815	Yes
MD-MSc	2018	2017-2019	52	12	23.0769	Yes
MD-PhD	2018	2017-2019	50	4	8	No
MD-MPH	2018	2017-2019	25	16	64	Yes
MD	2018	2017-2019	46	23	50	Yes
MD	2018	2017-2019	62	21	33.871	Yes
MD	2018	2017-2019	44	16	36.3636	No
MD	2018	2017-2019	29	21	72.4138	Yes
MD	2018	2017-2019	30	23	76.6667	Yes
MD	2018	2017-2019	21	11	52.381	Yes
MD	2018	2017-2019	41	21	51.2195	Yes
MD	2018	2017-2019	38	35	92.1053	Yes
MD-MPH	2018	2017-2019	78	22	28.2051	Yes
MD	2018	2017-2019	35	14	40	Yes
MD	2018	2017-2019	48	5	10.4167	No
MD	2018	2017-2019	32	13	40.625	Yes
MD	2018	2017-2019	74	24	32.4324	Yes
MD	2018	2017-2019	69	14	20.2899	Yes
MD	2018	2017-2019	69	14	20.2899	Yes
MD	2018	2017-2019	47	14	29.7872	Yes
MD	2018	2017-2019	28	7	25	No
MD-MPH	2018	2017-2019	20	10	50	Yes
MD	2018	2017-2019	30	18	60	Yes
MD	2018	2017-2019	46	18	39.1304	Yes
MD	2018	2017-2019	46	33	71.7391	Yes
MD	2018	2017-2019	39	17	43.5897	Yes
MD	2018	2017-2019	43	9	20.9302	Yes
MD	2018	2017-2019	65	16	24.6154	Yes
MD-MPH	2018	2017-2019	84	16	19.0476	Yes
MD	2018	2017-2019	64	14	21.875	Yes
MD	2018	2017-2019	42	15	35.7143	Yes
MD	2018	2017-2019	42	32	76.1905	Yes
MD	2018	2017-2019	61	14	22.9508	Yes
MD	2018	2017-2019	31	29	93.5484	Yes
MD-PhD	2018	2017-2019	12	8	66.6667	Yes
MD	2018	2017-2019	29	23	79.3103	Yes
MD	2018	2017-2019	27	20	74.0741	Yes
MD	2018	2017-2019	42	22	52.381	Yes
MD	2018	2017-2019	32	29	90.625	Yes
MD	2018	2017-2019	86	16	18.6047	Yes
MD	2018	2017-2019	22	22	100	Yes
MD-MPH	2018	2017-2019	75	26	34.6667	Yes
MD	2018	2017-2019	31	10	32.2581	Yes
MD	2018	2017-2019	53	25	47.1698	Yes
MD	2018	2017-2019	61	12	19.6721	Yes
MD	2018	2017-2019	30	28	93.3333	Yes
MD	2018	2017-2019	21	16	76.1905	Yes
MD	2018	2017-2019	105	17	16.1905	Yes
MD	2018	2017-2019	24	9	37.5	No
MD	2018	2017-2019	45	28	62.2222	Yes
MD-MPH	2018	2017-2019	52	23	44.2308	Yes
MD	2018	2017-2019	28	25	89.2857	No
MD	2018	2017-2019	87	13	14.9425	No
MD	2018	2017-2019	34	26	76.4706	Yes
MD	2018	2017-2019	38	14	36.8421	Yes
MD	2018	2017-2019	67	13	19.403	Yes
MD	2018	2017-2019	41	25	60.9756	Yes
MD	2018	2017-2019	37	14	37.8378	No
MD	2018	2017-2019	34	29	85.2941	Yes
MD-MSc	2018	2017-2019	86	13	15.1163	Yes
MD	2018	2017-2019	41	16	39.0244	Yes
MD	2018	2017-2019	93	4	4.30108	No
MD	2018	2017-2019	63	22	34.9206	Yes
MD	2018	2017-2019	58	28	48.2759	Yes
MD-MSc	2018	2017-2019	15	4	26.6667	No
MD	2018	2017-2019	6	6	100	Yes
MD	2018	2017-2019	23	20	86.9565	Yes
MD-MPH	2018	2017-2019	46	20	43.4783	Yes
MD	2018	2017-2019	39	10	25.641	Yes
MD	2018	2017-2019	69	15	21.7391	Yes
MD	2018	2017-2019	28	18	64.2857	Yes
MD	2018	2017-2019	53	27	50.9434	Yes
MD-MBA	2018	2017-2019	25	7	28	No
MD	2018	2017-2019	40	14	35	Yes
MD	2018	2017-2019	27	17	62.963	Yes
MD	2018	2017-2019	207	4	1.93237	Yes
MD	2018	2017-2019	60	30	50	Yes
MD	2018	2017-2019	49	29	59.1837	Yes
MD	2018	2017-2019	35	14	40	Yes
MD	2018	2017-2019	38	27	71.0526	Yes
MD	2018	2017-2019	54	10	18.5185	Yes
MD-MSc	2018	2017-2019	25	13	52	Yes
MD	2018	2017-2019	45	8	17.7778	Yes
MD	2018	2017-2019	44	37	84.0909	Yes
MD	2018	2017-2019	30	14	46.6667	Yes
MD	2018	2017-2019	36	27	75	Yes
MD	2018	2017-2019	30	23	76.6667	Yes
MD	2018	2017-2019	78	12	15.3846	Yes
MD	2018	2017-2019	70	10	14.2857	Yes
MD	2018	2017-2019	19	19	100	Yes
MD-MPH	2018	2017-2019	62	11	17.7419	Yes
MD	2018	2017-2019	34	20	58.8235	Yes
MD-MPH	2018	2017-2019	56	15	26.7857	Yes
MD	2018	2017-2019	26	13	50	Yes
MD-MSc	2018	2017-2019	27	7	25.9259	Yes
MD	2018	2017-2019	38	23	60.5263	Yes
MD	2018	2017-2019	30	23	76.6667	Yes
MD-MPH	2018	2017-2019	45	40	88.8889	Yes
MD	2018	2017-2019	45	7	15.5556	Yes
MD	2018	2017-2019	2	1	50	No
MD	2018	2017-2019	22	20	90.9091	Yes
MD	2018	2017-2019	21	20	95.2381	Yes
MD	2018	2017-2019	43	26	60.4651	Yes
MD	2018	2017-2019	37	34	91.8919	Yes
MD	2018	2017-2019	46	17	36.9565	Yes
MD	2018	2017-2019	1	1	100	Yes
MD	2018	2017-2019	32	24	75	Yes
MD	2018	2017-2019	30	11	36.6667	Yes
MD	2018	2017-2019	42	11	26.1905	Yes
MD	2018	2017-2019	67	33	49.2537	Yes
MD	2018	2017-2019	16	15	93.75	Yes
MD	2018	2017-2019	125	8	6.4	Yes
MD	2018	2017-2019	29	26	89.6552	Yes
MD-MPH	2018	2017-2019	54	21	38.8889	Yes
MD	2018	2017-2019	65	12	18.4615	Yes
MD	2018	2017-2019	38	19	50	Yes
MD	2018	2017-2019	26	9	34.6154	Yes
MD-MSc	2018	2017-2019	45	11	24.4444	Yes
MD	2018	2017-2019	35	16	45.7143	Yes
MD	2018	2017-2019	24	16	66.6667	Yes
MD	2018	2017-2019	28	10	35.7143	Yes
MD	2018	2017-2019	103	8	7.76699	Yes
MD	2018	2017-2019	41	3	7.31707	No
MD-MPH	2018	2017-2019	33	29	87.8788	No
MD	2018	2017-2019	25	22	88	Yes
MD	2018	2017-2019	33	30	90.9091	Yes
MD	2018	2017-2019	22	19	86.3636	Yes
MD-MSc	2018	2017-2019	31	25	80.6452	Yes
MD	2018	2017-2019	22	11	50	Yes
MD	2018	2017-2019	23	5	21.7391	Yes
MD	2018	2017-2019	46	22	47.8261	Yes
MD-MSc	2018	2017-2019	26	3	11.5385	No
MD	2018	2017-2019	33	15	45.4545	Yes
MD	2018	2017-2019	32	11	34.375	Yes
MD	2018	2017-2019	25	15	60	Yes
MD	2018	2017-2019	29	15	51.7241	Yes
MD	2018	2017-2019	63	12	19.0476	No
MD	2018	2017-2019	52	39	75	No
MD	2018	2017-2019	63	28	44.4444	Yes
MD	2018	2017-2019	31	17	54.8387	Yes
MD	2018	2017-2019	78	27	34.6154	Yes
MD	2018	2017-2019	57	22	38.5965	Yes
MD	2018	2017-2019	43	19	44.186	Yes
MD	2018	2017-2019	62	18	29.0323	Yes
MD	2018	2017-2019	46	36	78.2609	Yes
MD	2018	2017-2019	114	6	5.26316	Yes
MD	2018	2017-2019	51	12	23.5294	Yes
MD	2018	2017-2019	38	8	21.0526	Yes
MD	2018	2017-2019	41	14	34.1463	Yes
MD	2018	2017-2019	40	13	32.5	Yes
MD	2018	2017-2019	56	15	26.7857	Yes
MD	2018	2017-2019	33	22	66.6667	Yes
MD	2018	2017-2019	34	11	32.3529	Yes
MD	2018	2017-2019	8	8	100	Yes
MD	2018	2017-2019	43	23	53.4884	Yes
MD	2018	2017-2019	28	12	42.8571	No
MD	2018	2017-2019	78	11	14.1026	Yes
MD	2018	2017-2019	30	14	46.6667	Yes
MD	2018	2017-2019	79	8	10.1266	No
MD	2018	2017-2019	42	19	45.2381	Yes
MD	2018	2017-2019	37	32	86.4865	Yes
MD	2018	2017-2019	44	15	34.0909	Yes
MD	2018	2017-2019	57	16	28.0702	Yes
MD	2018	2017-2019	45	21	46.6667	Yes
MD	2018	2017-2019	10	10	100	Yes
MD	2018	2017-2019	36	28	77.7778	Yes
MD	2018	2017-2019	124	30	24.1935	Yes
MD	2018	2017-2019	23	19	82.6087	Yes
MD-MPH	2018	2017-2019	45	23	51.1111	Yes
MD	2018	2017-2019	35	16	45.7143	Yes
MD	2018	2017-2019	21	17	80.9524	Yes
MD	2018	2017-2019	30	22	73.3333	Yes
MD	2018	2017-2019	39	20	51.2821	Yes
MD	2018	2017-2019	11	11	100	No
MD	2018	2017-2019	46	17	36.9565	Yes
MD	2018	2017-2019	14	13	92.8571	Yes
MD	2018	2017-2019	28	27	96.4286	Yes
MD	2018	2017-2019	15	2	13.3333	No
MD	2018	2017-2019	15	2	13.3333	No
MD	2018	2017-2019	50	12	24	Yes
MD	2018	2017-2019	27	5	18.5185	Yes
MD	2018	2017-2019	52	9	17.3077	Yes
MD	2018	2017-2019	62	37	59.6774	Yes
MD	2018	2017-2019	67	20	29.8507	Yes
MD	2018	2017-2019	81	23	28.3951	Yes
MD	2018	2017-2019	34	26	76.4706	Yes
MD	2018	2017-2019	25	14	56	Yes
MD	2018	2017-2019	30	15	50	Yes
MD	2018	2017-2019	9	8	88.8889	Yes
MD-MSc	2018	2017-2019	27	21	77.7778	Yes
MD-MPH	2018	2017-2019	27	17	62.963	No
MD	2018	2017-2019	21	21	100	Yes
MD	2018	2017-2019	20	18	90	Yes
MD	2018	2017-2019	30	15	50	Yes
MD	2018	2017-2019	24	15	62.5	Yes
MD	2018	2017-2019	16	13	81.25	Yes
MD	2018	2017-2019	18	17	94.4444	Yes
MD	2018	2017-2019	6	6	100	Yes
MD	2018	2017-2019	8	6	75	Yes
MD-MSc	2018	2017-2019	31	26	83.871	Yes
MD	2018	2017-2019	20	16	80	Yes
MD	2018	2017-2019	23	11	47.8261	Yes
MD	2018	2017-2019	16	14	87.5	Yes
MD	2018	2017-2019	25	23	92	Yes
MD	2018	2017-2019	19	12	63.1579	Yes
MD	2018	2017-2019	18	16	88.8889	Yes
MD	2018	2017-2019	30	25	83.3333	Yes
MD	2018	2017-2019	31	19	61.2903	Yes
MD	2018	2017-2019	15	9	60	Yes
MD	2018	2017-2019	29	19	65.5172	Yes
MD	2018	2017-2019	21	14	66.6667	Yes
MD	2018	2017-2019	20	9	45	Yes
MD	2018	2017-2019	51	28	54.902	Yes
MD	2018	2017-2019	12	12	100	Yes
MD	2018	2017-2019	14	14	100	Yes
MD	2018	2017-2019	35	17	48.5714	Yes
MD	2018	2017-2019	28	25	89.2857	Yes
MD	2018	2017-2019	53	11	20.7547	Yes
MD-MSc	2018	2017-2019	19	14	73.6842	Yes
MD-PhD	2018	2017-2019	6	5	83.3333	No
MD	2018	2017-2019	25	14	56	Yes
MD	2018	2017-2019	39	14	35.8974	Yes
MD	2018	2017-2019	18	16	88.8889	Yes
MD	2018	2017-2019	67	17	25.3731	Yes
MD	2018	2017-2019	22	10	45.4545	No
MD	2018	2017-2019	10	10	100	Yes
MD	2018	2017-2019	57	19	33.3333	Yes
MD	2018	2017-2019	41	30	73.1707	Yes
MD	2018	2017-2019	14	14	100	Yes
MD	2018	2017-2019	28	14	50	No
MD-MSc	2018	2017-2019	17	17	100	Yes
MD	2018	2017-2019	10	8	80	No
MD	2018	2017-2019	13	12	92.3077	Yes
MD	2018	2017-2019	30	26	86.6667	No
MD-MPH	2018	2017-2019	24	22	91.6667	Yes
MD	2018	2017-2019	56	14	25	Yes
MD	2018	2017-2019	13	13	100	Yes
MD	2018	2017-2019	22	18	81.8182	Yes
MD	2018	2017-2019	19	14	73.6842	No
MD	2018	2017-2019	17	17	100	Yes
MD	2018	2017-2019	12	12	100	No
MD	2018	2017-2019	30	13	43.3333	Yes
MD	2018	2017-2019	20	7	35	Yes
MD	2018	2017-2019	15	15	100	Yes
MD	2018	2017-2019	28	18	64.2857	Yes
MD	2018	2017-2019	41	18	43.9024	Yes
MD	2018	2017-2019	18	10	55.5556	Yes
MD	2018	2017-2019	18	14	77.7778	Yes
MD	2018	2017-2019	20	2	10	No
MD	2018	2017-2019	14	12	85.7143	Yes
MD	2018	2017-2019	35	17	48.5714	Yes
MD	2018	2017-2019	25	12	48	Yes
MD	2018	2017-2019	24	17	70.8333	Yes
MD	2018	2017-2019	29	21	72.4138	Yes
MD	2018	2017-2019	23	23	100	Yes
MD	2018	2017-2019	7	5	71.4286	No
MD	2018	2017-2019	22	22	100	Yes
MD	2018	2017-2019	49	30	61.2245	Yes
MD	2018	2017-2019	9	3	33.3333	No
MD	2018	2017-2019	23	20	86.9565	Yes
MD-MSc	2018	2017-2019	13	12	92.3077	Yes
MD-PhD	2018	2017-2019	17	14	82.3529	Yes
MD	2018	2017-2019	10	9	90	Yes
MD	2018	2017-2019	20	15	75	Yes
MD	2018	2017-2019	13	11	84.6154	Yes
MD	2018	2017-2019	17	5	29.4118	Yes
MD	2018	2017-2019	33	24	72.7273	Yes
MD	2018	2017-2019	15	12	80	No
MD	2018	2017-2019	16	0	0	No
MD	2018	2017-2019	21	13	61.9048	Yes
MD	2018	2017-2019	12	5	41.6667	No
MD	2018	2017-2019	22	16	72.7273	Yes
MD	2018	2017-2019	17	14	82.3529	Yes
MD-MSc	2018	2017-2019	20	14	70	Yes
MD	2018	2017-2019	16	14	87.5	Yes
MD-MSc	2018	2017-2019	6	5	83.3333	No
MD	2018	2017-2019	26	16	61.5385	Yes
MD	2018	2017-2019	14	9	64.2857	No
MD	2018	2017-2019	28	26	92.8571	Yes
MD	2018	2017-2019	24	23	95.8333	Yes
MD	2018	2017-2019	36	29	80.5556	Yes
MD	2018	2017-2019	12	7	58.3333	No
MD	2018	2017-2019	1	1	100	Yes
MD	2018	2017-2019	21	19	90.4762	Yes
MD	2018	2017-2019	24	24	100	Yes
MD	2018	2017-2019	25	22	88	Yes
MD	2018	2017-2019	36	24	66.6667	No
MD	2018	2017-2019	44	36	81.8182	Yes
MD	2018	2017-2019	14	13	92.8571	Yes
MD	2018	2017-2019	51	0	0	No
MD	2018	2017-2019	22	20	90.9091	Yes
MD	2018	2017-2019	12	10	83.3333	Yes
MD	2018	2017-2019	25	22	88	Yes
MD	2018	2017-2019	11	6	54.5455	Yes
MD-MPH	2018	2017-2019	29	17	58.6207	Yes
MD	2018	2017-2019	1	1	100	Yes
MD	2018	2017-2019	26	19	73.0769	Yes
MD-MPH	2018	2017-2019	17	17	100	Yes
MD	2018	2017-2019	56	28	50	Yes
MD	2018	2017-2019	24	0	0	No
MD	2018	2017-2019	1	1	100	Yes
MD	2018	2017-2019	17	12	70.5882	Yes
MD	2018	2017-2019	38	27	71.0526	Yes
MD	2018	2017-2019	40	13	32.5	Yes
MD	2018	2017-2019	9	8	88.8889	Yes
MD	2018	2017-2019	27	23	85.1852	Yes
MD	2018	2017-2019	11	5	45.4545	Yes
MD	2018	2017-2019	36	18	50	Yes
MD	2018	2017-2019	24	18	75	Yes
MD	2018	2017-2019	19	9	47.3684	Yes
MD	2018	2017-2019	24	10	41.6667	Yes
MD	2018	2017-2019	12	12	100	Yes
MD	2018	2017-2019	13	13	100	Yes
MD	2018	2017-2019	17	15	88.2353	No
MD	2018	2017-2019	13	12	92.3077	Yes
MD	2018	2017-2019	26	22	84.6154	Yes
MD	2018	2017-2019	46	12	26.087	Yes
MD	2018	2017-2019	19	14	73.6842	Yes
MD	2018	2017-2019	10	10	100	Yes
MD-MSc	2018	2017-2019	18	14	77.7778	Yes
MD	2018	2017-2019	17	16	94.1176	Yes
MD	2018	2017-2019	26	19	73.0769	Yes
MD	2018	2017-2019	24	19	79.1667	Yes
MD	2018	2017-2019	16	13	81.25	Yes
MD	2018	2017-2019	8	8	100	Yes
MD	2018	2017-2019	19	12	63.1579	Yes
MD	2018	2017-2019	33	29	87.8788	Yes
MD-MSc	2018	2017-2019	28	20	71.4286	Yes
MD	2018	2017-2019	25	17	68	Yes
MD	2018	2017-2019	30	30	100	No
MD	2018	2017-2019	21	17	80.9524	Yes
MD	2018	2017-2019	14	10	71.4286	Yes
MD	2018	2017-2019	28	12	42.8571	Yes
MD	2018	2017-2019	16	15	93.75	Yes
MD	2018	2017-2019	17	13	76.4706	Yes
MD-MPH	2018	2017-2019	43	20	46.5116	Yes
MD	2018	2017-2019	11	11	100	Yes
MD	2018	2017-2019	17	12	70.5882	Yes
MD	2018	2017-2019	10	10	100	Yes
MD-PhD	2018	2017-2019	12	11	91.6667	Yes
MD	2018	2017-2019	21	18	85.7143	Yes
MD	2018	2017-2019	24	13	54.1667	Yes
MD	2018	2017-2019	14	13	92.8571	Yes
MD	2018	2017-2019	22	17	77.2727	Yes
MD	2018	2017-2019	41	27	65.8537	Yes
MD	2018	2017-2019	16	16	100	Yes
MD	2018	2017-2019	10	10	100	Yes
MD	2018	2017-2019	22	21	95.4545	Yes
MD	2018	2017-2019	12	11	91.6667	Yes
MD	2018	2017-2019	7	7	100	Yes
MD	2018	2017-2019	11	9	81.8182	Yes
MD	2018	2017-2019	43	15	34.8837	Yes
MD	2018	2017-2019	16	14	87.5	Yes
MD-MPH	2018	2017-2019	19	16	84.2105	Yes
MD	2018	2017-2019	28	12	42.8571	Yes
MD	2018	2017-2019	16	15	93.75	Yes
MD	2018	2017-2019	22	6	27.2727	Yes
MD-MSc	2018	2017-2019	5	5	100	Yes
MD	2018	2017-2019	9	8	88.8889	Yes
MD	2018	2017-2019	19	17	89.4737	Yes
MD	2018	2017-2019	26	18	69.2308	Yes
MD	2018	2017-2019	21	17	80.9524	Yes
MD	2018	2017-2019	13	12	92.3077	Yes
MD	2018	2017-2019	17	12	70.5882	Yes
MD-MPH	2018	2017-2019	47	20	42.5532	Yes
MD-MSc	2018	2017-2019	12	10	83.3333	Yes
MD	2018	2017-2019	12	9	75	No
MD	2018	2017-2019	22	16	72.7273	Yes
MD	2018	2017-2019	7	7	100	Yes
MD	2018	2017-2019	14	13	92.8571	Yes
MD	2018	2017-2019	8	7	87.5	Yes
MD-MPH	2018	2017-2019	20	15	75	Yes
MD	2018	2017-2019	26	15	57.6923	Yes
MD	2018	2017-2019	21	20	95.2381	Yes
MD	2018	2017-2019	20	20	100	Yes
MD	2018	2017-2019	2	2	100	Yes
MD	2018	2017-2019	20	13	65	Yes
MD	2018	2017-2019	11	11	100	Yes
MD	2018	2017-2019	24	21	87.5	Yes
MD	2018	2017-2019	26	24	92.3077	Yes
MD	2018	2017-2019	17	16	94.1176	Yes
MD	2018	2017-2019	25	24	96	Yes
MD	2018	2017-2019	14	9	64.2857	Yes
MD-MSc	2018	2017-2019	4	4	100	No
MD	2018	2017-2019	3	3	100	Yes
MD	2018	2017-2019	22	21	95.4545	No
MD-MPH	2018	2017-2019	11	8	72.7273	Yes
MD	2018	2017-2019	21	20	95.2381	Yes
MD	2018	2017-2019	23	19	82.6087	Yes
MD	2018	2017-2019	31	27	87.0968	Yes
MD	2018	2017-2019	14	8	57.1429	Yes
MD	2018	2017-2019	35	5	14.2857	Yes
MD	2018	2017-2019	12	12	100	Yes
MD	2018	2017-2019	1	1	100	Yes
MD	2018	2017-2019	65	35	53.8462	Yes
MD	2018	2017-2019	21	18	85.7143	Yes
MD	2018	2017-2019	35	30	85.7143	Yes
MD	2018	2017-2019	13	13	100	Yes
MD	2018	2017-2019	31	23	74.1935	Yes
MD	2018	2017-2019	5	5	100	Yes
MD	2018	2017-2019	13	11	84.6154	No
MD	2018	2017-2019	8	8	100	Yes
MD	2018	2017-2019	49	25	51.0204	Yes
MD	2018	2017-2019	34	24	70.5882	Yes
MD	2018	2017-2019	19	18	94.7368	No
MD	2018	2017-2019	14	13	92.8571	Yes
MD-MPH	2018	2017-2019	16	13	81.25	Yes
MD-MPH	2018	2017-2019	11	8	72.7273	Yes
MD	2018	2017-2019	46	16	34.7826	Yes
MD	2018	2017-2019	20	19	95	Yes
MD	2018	2017-2019	25	25	100	Yes
MD	2018	2017-2019	79	34	43.038	Yes
MD	2018	2017-2019	19	4	21.0526	No
MD	2018	2017-2019	12	11	91.6667	Yes
MD	2018	2017-2019	61	4	6.55738	Yes
MD	2018	2017-2019	31	29	93.5484	Yes
MD	2018	2017-2019	22	11	50	Yes
MD	2018	2017-2019	24	19	79.1667	Yes
MD-MPH	2018	2017-2019	28	25	89.2857	Yes
MD	2018	2017-2019	34	30	88.2353	Yes
MD	2018	2017-2019	54	8	14.8148	Yes
MD	2018	2017-2019	22	14	63.6364	Yes
MD	2018	2017-2019	16	9	56.25	Yes
MD	2018	2017-2019	22	11	50	Yes
MD	2018	2017-2019	31	21	67.7419	No
MD	2018	2017-2019	13	13	100	Yes
MD	2018	2017-2019	9	9	100	Yes
MD	2018	2017-2019	23	20	86.9565	Yes
MD	2018	2017-2019	17	16	94.1176	Yes
MD-MPH	2018	2017-2019	8	3	37.5	Yes
MD-MSc	2018	2017-2019	12	8	66.6667	Yes
MD	2018	2017-2019	16	15	93.75	Yes
MD	2018	2017-2019	15	13	86.6667	Yes
MD	2018	2017-2019	14	14	100	Yes
MD	2018	2017-2019	20	18	90	Yes
MD	2018	2017-2019	19	18	94.7368	Yes
MD	2018	2017-2019	25	9	36	Yes
MD	2018	2017-2019	19	16	84.2105	Yes
MD	2018	2017-2019	24	22	91.6667	Yes
MD	2018	2017-2019	24	13	54.1667	Yes
MD	2018	2017-2019	6	6	100	Yes
MD	2018	2017-2019	15	15	100	Yes
MD	2018	2017-2019	16	14	87.5	Yes
MD	2018	2017-2019	7	5	71.4286	Yes
MD	2018	2017-2019	22	19	86.3636	Yes
MD	2018	2017-2019	42	38	90.4762	Yes
MD-MSc	2018	2017-2019	64	16	25	Yes
MD-MPH	2018	2017-2019	24	23	95.8333	Yes
MD	2018	2017-2019	40	6	15	No
MD	2018	2017-2019	22	18	81.8182	Yes
MD	2018	2017-2019	16	14	87.5	Yes
MD	2018	2017-2019	38	20	52.6316	Yes
MD	2018	2017-2019	7	7	100	Yes
MD	2018	2017-2019	17	14	82.3529	Yes
MD	2018	2017-2019	27	27	100	Yes
MD	2018	2017-2019	15	14	93.3333	Yes
MD-MPH	2018	2017-2019	34	19	55.8824	Yes
MD	2018	2017-2019	12	9	75	Yes
MD	2018	2017-2019	12	12	100	Yes
MD	2018	2017-2019	13	11	84.6154	Yes
MD	2018	2017-2019	23	22	95.6522	Yes
MD	2018	2017-2019	24	22	91.6667	Yes
MD	2018	2017-2019	58	5	8.62069	Yes
MD	2018	2017-2019	18	15	83.3333	Yes
MD	2018	2017-2019	1	1	100	Yes
MD	2018	2017-2019	23	21	91.3043	Yes
MD	2018	2017-2019	4	3	75	Yes
MD	2018	2017-2019	38	17	44.7368	Yes
MD-MSc	2018	2017-2019	48	29	60.4167	Yes
MD	2018	2017-2019	25	22	88	Yes
MD-MSc	2018	2017-2019	72	53	73.6111	Yes
MD	2018	2017-2019	20	13	65	Yes
MD-MBA	2018	2017-2019	15	14	93.3333	Yes
MD	2018	2017-2019	10	9	90	Yes
MD	2018	2017-2019	26	16	61.5385	Yes
MD	2018	2017-2019	10	10	100	Yes
MD-MPH	2018	2017-2019	25	15	60	Yes
MD	2018	2017-2019	9	7	77.7778	No
MD-MPH	2018	2017-2019	13	11	84.6154	Yes
MD	2018	2017-2019	19	15	78.9474	Yes
MD-PhD	2018	2017-2019	21	21	100	Yes
MD-MSc	2018	2017-2019	17	10	58.8235	Yes
MD	2018	2017-2019	18	17	94.4444	Yes
MD-MPH	2018	2017-2019	48	12	25	Yes
MD	2018	2017-2019	19	11	57.8947	Yes
MD	2018	2017-2019	11	10	90.9091	Yes
MD	2018	2017-2019	16	16	100	Yes
MD	2018	2017-2019	27	13	48.1481	Yes
MD	2018	2017-2019	21	11	52.381	Yes
MD	2018	2017-2019	14	8	57.1429	Yes
MD	2018	2017-2019	31	29	93.5484	Yes
MD	2018	2017-2019	23	14	60.8696	Yes
MD	2018	2017-2019	25	21	84	Yes
MD	2018	2017-2019	30	26	86.6667	Yes
MD-MSc	2018	2017-2019	9	1	11.1111	Yes
MD	2018	2017-2019	14	11	78.5714	No
MD	2018	2017-2019	19	13	68.4211	Yes
MD	2018	2017-2019	32	29	90.625	Yes
MD	2018	2017-2019	25	25	100	Yes
MD	2018	2017-2019	21	17	80.9524	Yes
MD-MPH	2018	2017-2019	19	16	84.2105	Yes
MD	2018	2017-2019	13	10	76.9231	Yes
MD	2018	2017-2019	14	13	92.8571	No
MD	2018	2017-2019	12	12	100	Yes
MD	2018	2017-2019	27	18	66.6667	Yes
MD	2018	2017-2019	20	12	60	Yes
MD	2018	2017-2019	67	12	17.9104	Yes
MD	2018	2017-2019	15	10	66.6667	Yes
MD	2018	2017-2019	26	9	34.6154	Yes
MD	2018	2017-2019	22	20	90.9091	Yes
MD	2018	2017-2019	51	26	50.9804	Yes
MD	2018	2017-2019	13	12	92.3077	Yes
MD	2018	2017-2019	17	12	70.5882	Yes
MD	2018	2017-2019	19	13	68.4211	No
MD	2018	2017-2019	27	20	74.0741	No
MD	2018	2017-2019	6	5	83.3333	No
MD	2018	2017-2019	1	1	100	Yes
MD	2018	2017-2019	89	25	28.0899	No
MD	2018	2017-2019	42	27	64.2857	Yes
MD	2018	2017-2019	13	5	38.4615	No
MD	2018	2017-2019	10	7	70	Yes
MD	2018	2017-2019	73	12	16.4384	Yes
MD	2018	2017-2019	14	11	78.5714	No
MD	2018	2017-2019	17	13	76.4706	Yes
MD	2018	2017-2019	38	7	18.4211	No
MD	2018	2017-2019	47	5	10.6383	Yes
MD	2018	2017-2019	15	14	93.3333	No
MD	2018	2017-2019	59	24	40.678	Yes
MD	2018	2017-2019	39	28	71.7949	Yes
MD	2018	2017-2019	38	24	63.1579	Yes
MD	2018	2017-2019	16	16	100	Yes
MD-MSc	2018	2017-2019	22	4	18.1818	No
MD	2018	2017-2019	12	6	50	Yes
MD	2018	2017-2019	20	17	85	No
MD	2018	2017-2019	29	16	55.1724	Yes
MD	2018	2017-2019	14	10	71.4286	Yes
MD	2018	2017-2019	39	30	76.9231	Yes
MD	2018	2017-2019	10	10	100	Yes
MD	2018	2017-2019	7	7	100	Yes
MD	2018	2017-2019	16	15	93.75	Yes
MD	2018	2017-2019	5	5	100	Yes
MD	2018	2017-2019	35	17	48.5714	No
MD-MPH	2018	2017-2019	24	11	45.8333	Yes
MD-MPH	2018	2017-2019	15	14	93.3333	Yes
MD-MSc	2018	2017-2019	32	24	75	Yes
MD	2018	2017-2019	41	21	51.2195	Yes
MD	2018	2017-2019	56	11	19.6429	Yes
MD-MSc	2018	2017-2019	21	7	33.3333	Yes
MD	2018	2017-2019	27	6	22.2222	No
MD	2018	2017-2019	17	9	52.9412	Yes
MD	2018	2017-2019	33	29	87.8788	Yes
MD	2018	2017-2019	1	1	100	No
MD-MPH	2018	2017-2019	18	11	61.1111	Yes
MD	2018	2017-2019	28	6	21.4286	Yes
MD	2018	2017-2019	61	16	26.2295	No
MD-MSc	2018	2017-2019	62	14	22.5806	Yes
MD-MSc	2018	2017-2019	26	21	80.7692	Yes
MD	2018	2017-2019	20	10	50	No
MD	2018	2017-2019	22	18	81.8182	No
MD	2018	2017-2019	20	17	85	Yes
MD	2018	2017-2019	16	14	87.5	Yes
MD	2018	2017-2019	18	16	88.8889	Yes
MD	2018	2017-2019	27	20	74.0741	Yes
MD	2018	2017-2019	16	14	87.5	Yes
MD	2018	2017-2019	40	20	50	Yes
MD	2018	2017-2019	13	13	100	Yes
MD	2018	2017-2019	13	9	69.2308	Yes
MD	2018	2017-2019	26	12	46.1538	Yes
MD	2018	2017-2019	15	10	66.6667	Yes
MD	2018	2017-2019	51	34	66.6667	Yes
MD	2018	2017-2019	7	1	14.2857	Yes
MD	2018	2017-2019	17	17	100	Yes
MD	2018	2017-2019	32	7	21.875	Yes
MD-MPH	2018	2017-2019	25	17	68	No
MD	2018	2017-2019	54	25	46.2963	No
MD	2018	2017-2019	2	0	0	No
MD	2018	2017-2019	21	11	52.381	No
MD-MPH	2018	2017-2019	8	6	75	Yes
MD-MSc	2018	2017-2019	14	12	85.7143	Yes
MD	2018	2017-2019	30	22	73.3333	Yes
MD	2018	2017-2019	15	5	33.3333	No
MD	2018	2017-2019	28	19	67.8571	Yes
MD	2018	2017-2019	13	13	100	Yes
MD	2018	2017-2019	10	10	100	Yes
MD-MPH	2018	2017-2019	46	14	30.4348	Yes
MD	2018	2017-2019	30	20	66.6667	Yes
MD	2018	2017-2019	42	30	71.4286	Yes
MD	2018	2017-2019	35	24	68.5714	Yes
MD	2018	2017-2019	21	5	23.8095	Yes
MD	2018	2017-2019	1	1	100	Yes
MD	2018	2017-2019	7	7	100	Yes
MD	2018	2017-2019	7	7	100	Yes
MD	2018	2017-2019	72	6	8.33333	Yes
MD	2018	2017-2019	5	5	100	No
MD	2018	2017-2019	4	2	50	No
MD	2018	2017-2019	22	20	90.9091	Yes
MD-MPH	2018	2017-2019	17	9	52.9412	Yes
MD	2018	2017-2019	14	6	42.8571	Yes
MD	2018	2017-2019	30	10	33.3333	Yes
MD	2018	2017-2019	33	26	78.7879	Yes
MD	2018	2017-2019	20	17	85	No
MD-MPH	2018	2017-2019	31	16	51.6129	Yes
MD	2018	2017-2019	46	16	34.7826	No
MD-MSc	2018	2017-2019	40	23	57.5	Yes
MD	2018	2017-2019	37	17	45.9459	Yes
MD-MPH	2018	2017-2019	19	19	100	Yes
MD	2018	2017-2019	33	21	63.6364	Yes
MD	2018	2017-2019	15	11	73.3333	Yes
MD	2018	2017-2019	19	18	94.7368	Yes
MD	2018	2017-2019	12	9	75	Yes
MD	2018	2017-2019	31	20	64.5161	Yes
MD	2018	2017-2019	25	19	76	Yes
MD	2018	2017-2019	23	15	65.2174	Yes
MD	2018	2017-2019	39	30	76.9231	Yes
MD	2018	2017-2019	11	9	81.8182	Yes
MD	2018	2017-2019	71	22	30.9859	Yes
MD	2018	2017-2019	14	12	85.7143	Yes
MD	2018	2017-2019	14	12	85.7143	Yes
MD	2018	2017-2019	38	23	60.5263	Yes
MD	2018	2017-2019	41	21	51.2195	Yes
MD	2018	2017-2019	30	3	10	Yes
MD	2018	2017-2019	29	20	68.9655	Yes
MD	2018	2017-2019	33	14	42.4242	Yes
MD	2018	2017-2019	23	15	65.2174	Yes
MD	2018	2017-2019	30	23	76.6667	Yes
MD	2018	2017-2019	28	17	60.7143	Yes
[truncated: 34,299 more rows]

## Sheet: Supplemental Figure 1-Stats
Degree group	Sample size	p-value	95% CI OR low	95% CI OR high	Odds Ratio	Statistical Test	Comparison
MD	30179	7.59858e-14				Wilcoxon signed-rank test	Total Applications before and after COVID-19 pandemic
MD-PhD	1239	0.227437				Wilcoxon signed-rank test	Total Applications before and after COVID-19 pandemic
MD-MPH	1797	0.164803				Wilcoxon signed-rank test	Total Applications before and after COVID-19 pandemic
MD-MBA	532	0.0447947				Wilcoxon signed-rank test	Total Applications before and after COVID-19 pandemic
MD-MSc	2551	0.253877				Wilcoxon signed-rank test	Total Applications before and after COVID-19 pandemic
MD	30179	9.40345e-48				Wilcoxon signed-rank test	Interview Offer Rate before and after COVID-19 pandemic
MD-PhD	1239	0.0836834				Wilcoxon signed-rank test	Interview Offer Rate before and after COVID-19 pandemic
MD-MPH	1797	0.00614451				Wilcoxon signed-rank test	Interview Offer Rate before and after COVID-19 pandemic
MD-MBA	532	0.0330877				Wilcoxon signed-rank test	Interview Offer Rate before and after COVID-19 pandemic
MD-MSc	2551	0.386723				Wilcoxon signed-rank test	Interview Offer Rate before and after COVID-19 pandemic
MD	30179	0.836713	0.920643	1.06804	0.991819	Fisher's exact test	Match Rate before and after COVID-19 pandemic
MD-PhD	1239	0.260799	0.840456	1.77422	1.22724	Fisher's exact test	Match Rate before and after COVID-19 pandemic
MD-MPH	1797	0.074572	0.507429	1.02808	0.727681	Fisher's exact test	Match Rate before and after COVID-19 pandemic
MD-MBA	532	0.315696	0.360539	1.3259	0.710513	Fisher's exact test	Match Rate before and after COVID-19 pandemic
MD-MSc	2551	1	0.7792	1.27599	0.999668	Fisher's exact test	Match Rate before and after COVID-19 pandemic
CI, confidence interval; OR, odds ratio

## Sheet: Supplemental Figure 2-Raw data
Degree	Interview (yes)	Matched	Rank Mean
MD	1	1
MD	1	1
MD	1	1
MD	1	1
MD	1	1
MD	1	1	92.7143
MD	1	1
MD	1	1
MD	1	1	4.71429
MD	1	1	55.8571
MD	1	1	26
MD	1	1
MD	1	1	26
MD	1	1
MD	1	1	55.8571
MD	1	1	92.7143
MD	1	1
MD	1	1
MD	1	1	39.5714
MD	1	1
MD	1	1	26
MD	1	1
MD	1	1
MD	1	1
MD	1	1	39.5714
MD	1	1	33.7143
MD	1	1
MD	1	1	55.8571
MD	1	1	30.4286
MD	1	1
MD	1	1
MD	1	1
MD	1	1
MD	1	1
MD	1	1
MD	1	1
MD	1	1	55.8571
MD	1	1	33.7143
MD	1	1	26
MD	1	1	30.4286
MD	1	1
MD	1	1	26
MD	1	1
MD	1	1	15.7143
MD	1	1	33.7143
MD	1	1
MD	1	1	92.7143
MD	1	1
MD	1	1	77.2857
MD	1	1
MD	1	1	55.8571
MD	1	1	26
MD	1	1
MD	1	1
MD	1	1
MD	1	1	55.8571
MD	1	1	36.4286
MD	1	1
MD	1	1
MD	1	1	92.7143
MD	1	1	83.2857
MD	1	1	111
MD	1	1	1.14286
MD	1	1
MD	1	1
MD	1	1
MD	1	1
MD	1	1
MD	1	1
MD	1	1
MD	1	1
MD	1	1
MD	1	1	26
MD	1	1	33.8571
MD	1	1
MD	1	1
MD	1	1
MD	1	1
MD	1	1
MD	1	1
MD	1	1	46.2857
MD	1	1	46.2857
MD	1	1
MD	1	1
MD	1	1
MD	1	1
MD	1	1
MD	1	1	26
MD	1	1
MD	1	1
MD	1	1	67.7143
MD	1	1
MD	1	1
MD	1	1	26
MD	1	1
MD	1	1
MD	1	1
MD	1	1	46.2857
MD	1	1	108
MD	1	1	134.667
MD	1	1	55.8571
MD	1	1
MD	1	1
MD	1	1	77.2857
MD	1	1
MD	1	1
MD	1	1
MD	1	1
MD	1	1
MD	1	1
MD	1	1
MD	1	1	92.7143
MD	1	1
MD	1	1	79.8571
MD	1	1	92.7143
MD	1	1
MD	1	1
MD	1	1	71.8571
MD	1	1
MD	1	1
MD	1	1
MD	1	1	94.1429
MD	1	1	36.4286
MD	1	1	134.667
MD	1	1	92.7143
MD	1	1	91.7143
MD	1	1	26
MD	1	1
MD	1	1
MD	1	1
MD	1	1
MD	1	1
MD	1	1	92.7143
MD	1	1
MD	1	1
MD	1	1
MD	1	1
MD	1	1
MD	1	1
MD	1	1	55.8571
MD	1	1	27.4286
MD	1	1	54.8571
MD	1	1
MD	1	1
MD	1	1
MD	1	1
MD	1	1
MD	1	1
MD	1	1
MD	1	1
MD	1	1	55.8571
MD	1	1
MD	1	1
MD	1	1
MD	1	1
MD	1	1
MD	1	1
MD	1	1	92.7143
MD	1	1	111
MD	1	1
MD	1	1
MD	1	1	92.7143
MD	1	1
MD	1	1
MD	1	1
MD	1	1
MD	1	1	92.7143
MD	1	1	55.8571
MD	1	1
MD	1	1
MD	1	1
MD	1	1	4.71429
MD	1	1
MD	1	1
MD	1	1
MD	1	1
MD	1	1
MD	1	1	92.7143
MD	1	1
MD	1	1	92.7143
MD	1	1	39.5714
MD	1	1
MD	1	1
MD	1	1
MD	1	1
MD	1	1
MD	1	1	92.7143
MD	1	1
MD	1	1
MD	1	1
MD	1	1	27.4286
MD	1	1
MD	1	1
MD	1	1	36.4286
MD	1	1	55.8571
MD	1	1	111
MD	1	1	41
MD	1	1
MD	1	1	71.8571
MD	1	1	74
MD	1	1
MD	1	1
MD	1	1
MD	1	1	36.4286
MD	1	1
MD	1	1
MD	1	1
MD	1	1	26
MD	1	1	4.71429
MD	1	1
MD	1	1
MD	1	1
MD	1	1	26
MD	1	1	26
MD	1	1
MD	1	1
MD	1	1
MD	1	1
MD	1	1
MD	1	1
MD	1	1
MD	1	1	92.7143
MD	1	1
MD	1	1
MD	1	1	33.7143
MD	1	1	33.7143
MD	1	1
MD	1	1
MD	1	1
MD	1	1
MD	1	1
MD	1	1
MD	1	1
MD	1	1
MD	1	1	39.5714
MD	1	1
MD	1	1
MD	1	1
MD	1	1
MD	1	1
MD	1	1
MD	1	1
MD	1	1
MD	1	1
MD	1	1
MD	1	1
MD	1	1	92.7143
MD	1	1
MD	1	1
MD	1	1
MD	1	1	12.2857
MD	1	1
MD	1	1	92.7143
MD	1	1
MD	1	1	134.667
MD	1	1
MD	1	1
MD	1	1
MD	1	1
MD	1	1
MD	1	1	4.71429
MD	1	1
MD	1	1
MD	1	1
MD	1	1
MD	1	1
MD	1	1	26.4286
MD	1	1
MD	1	1
MD	1	1	33.7143
MD	1	1	33.7143
MD	1	1
MD	1	1	77.2857
MD	1	1	26
MD	1	1
MD	1	1
MD	1	1	10.5714
MD	1	1
MD	1	1
MD	1	1	92.7143
MD	1	1
MD	1	1
MD	1	1	12.2857
MD	1	1
MD	1	1
MD	1	1
MD	1	1
MD	1	1
MD	1	1
MD	1	1
MD	1	1
MD	1	1
MD	1	1	20.2857
MD	1	1	26
MD	1	1	92.7143
MD	1	1	54.8571
MD	1	1	30.4286
MD	1	1	55.8571
MD	1	1	26
MD	1	1	78.4286
MD	1	1	26
MD	1	1	92.7143
MD	1	1
MD	1	1	77.2857
MD	1	1	109.571
MD	1	1	20.2857
MD	1	1	122.286
MD	1	1	92.7143
MD	1	1	16.7143
MD	1	1	10.5714
MD	1	1	20.2857
MD	1	1	60.1429
MD	1	1	26
MD	1	1
MD	1	1
MD	1	1	26
MD	1	1
MD	1	1	92.7143
MD	1	1	92.7143
MD	1	1	49.4286
MD	1	1
MD	1	1
MD	1	1	26
MD	1	1
MD	1	1	4.71429
MD	1	1
MD	1	1
MD	1	1	55.8571
MD	1	1
MD	1	1	122.286
MD	1	1
MD	1	1	26
MD	1	1
MD	1	1
MD	1	1
MD	1	1	60.1429
MD	1	1
MD	1	1
MD	1	1
MD	1	1	91.7143
MD	1	1	54.8571
MD	1	1
MD	1	1
MD	1	1	26
MD	1	1
MD	1	1	26
MD	1	1	30.4286
MD	1	1
MD	1	1
MD	1	1	55.8571
MD	1	1
MD	1	1	97
MD	1	1
MD	1	1
MD	1	1	55.8571
MD	1	1
MD	1	1	26
MD	1	1
MD	1	1
MD	1	1
MD	1	1	134.667
MD	1	1
MD	1	1
MD	1	1
MD	1	1	26
MD	1	1
MD	1	1	81.7143
MD	1	1
MD	1	1
MD	1	1	92.7143
MD	1	1
MD	1	1	26
MD	1	1	54.8571
MD	1	1	54.8571
MD	1	1
MD	1	1
MD	1	1	54.8571
MD	1	1	26
MD	1	1
MD	1	1
MD	1	1
MD	1	1	26
MD	1	1	77.2857
MD	1	1
MD	1	1
MD	1	1
MD	1	1	111
MD	1	1	26
MD	1	1	26
MD	1	1	26
MD	1	1	49.4286
MD	1	1
MD	1	1	92.7143
MD	1	1	77.2857
MD	1	1
MD	1	1
MD	1	1	26
MD	1	1	55.8571
MD	1	1	10.5714
MD	1	1	41
MD	1	1
MD	1	1	26
MD	1	1
MD	1	1	26
MD	1	1
MD	1	1
MD	1	1
MD	1	1	115
MD	1	1
MD	1	1
MD	1	1	26.4286
MD	1	1
MD	1	1	20.2857
MD	1	1	26
MD	1	1
MD	1	1
MD	1	1	111
MD	1	1
MD	1	1	55.8571
MD	1	1
MD	1	1
MD	1	1	77.2857
MD	1	1
MD	1	1
MD	1	1	26
MD	1	1
MD	1	1
MD	1	1	26
MD	1	1	27.4286
MD	1	1
MD	1	1
MD	1	1
MD	1	1
MD	1	1
MD	1	1
MD	1	1	4.71429
MD	1	1
MD	1	1	26
MD	1	1
MD	1	1
MD	1	1
MD	1	1	92.7143
MD	1	1	26
MD	1	1	20.2857
MD	1	1
MD	1	1
MD	1	1
MD	1	1
MD	1	1	55.8571
MD	1	1
MD	1	1	20.2857
MD	1	1
MD	1	1
MD	1	1
MD	1	1
MD	1	1	10.5714
MD	1	1	111
MD	1	1
MD	1	1	71.8571
MD	1	1	20.2857
MD	1	1
MD	1	1	26
MD	1	1
MD	1	1
MD	1	1	77.2857
MD	1	1
MD	1	1
MD	1	1	55.8571
MD	1	1	55.8571
MD	1	1	41
MD	1	1	33.7143
MD	1	1
MD	1	1	10.5714
MD	1	1
MD	1	1	4.71429
MD	1	1
MD	1	1
MD	1	1
MD	1	1
MD	1	1
MD	1	1	55.8571
MD	1	1	20.2857
MD	1	1	26
MD	1	1	26
MD	1	1	33.7143
MD	1	1	71.8571
MD	1	1
MD	1	1	39.5714
MD	1	1
MD	1	1
MD	1	1
MD	1	1
MD	1	1	20.2857
MD	1	1	36.4286
MD	1	1
MD	1	1
MD	1	1	20.2857
MD	1	1
MD	1	1
MD	1	1
MD	1	1
MD	1	1
MD	1	1
MD	1	1
MD	1	1	20.2857
MD	1	1	20.2857
MD	1	1
MD	1	1
MD	1	1
MD	1	1	26
MD	1	1
MD	1	1	71.8571
MD	1	1
MD	1	1	83.2857
MD	1	1
MD	1	1
MD	1	1
MD	1	1
MD	1	1
MD	1	1
MD	1	1
MD	1	1
MD	1	1	26
MD	1	1
MD	1	1
MD	1	1
MD	1	1	77.2857
MD	1	1
MD	1	1	20.2857
MD	1	1	26
MD	1	1
MD	1	1	83.2857
MD	1	1
MD	1	1
MD	1	1
MD	1	1
MD	1	1
MD	1	1
MD	1	1
MD	1	1	26
MD	1	1	55.8571
MD	1	1
MD	1	1
MD	1	1
MD	1	1
MD	1	1
MD	1	1	26
MD	1	1
MD	1	1
MD	1	1	33.8571
MD	1	1	92.7143
MD	1	1	26
MD	1	1
MD	1	1
MD	1	1	32.5714
MD	1	1
MD	1	1
MD	1	1	89.2857
MD	1	1	92.7143
MD	1	1	55.8571
MD	1	1
MD	1	1
MD	1	1
MD	1	1
MD	1	1
MD	1	1
MD	1	1
MD	1	1	26
MD	1	1
MD	1	1
MD	1	1
MD	1	1	67.4286
MD	1	1
MD	1	1	26
MD	1	1
MD	1	1
MD	1	1
MD	1	1
MD	1	1
MD	1	1	26
MD	1	1	77.2857
MD	1	1	111
MD	1	1
MD	1	1	55.8571
MD	1	1
MD	1	1
MD	1	1
MD	1	1
MD	1	1	26
MD	1	1
MD	1	1
MD	1	1
MD	1	1	92.7143
MD	1	1	26
MD	1	1
MD	1	1
MD	1	1	26
MD	1	1
MD	1	1
MD	1	1
MD	1	1
MD	1	1	26
MD	1	1
MD	1	1
MD	1	1
MD	1	1
MD	1	1
MD	1	1
MD	1	1	26
MD	1	1
MD	1	1
MD	1	1
MD	1	1
MD	1	1
MD	1	1
MD	1	1
MD	1	1
MD	1	1
MD	1	1	92.7143
MD	1	1
MD	1	1	26
MD	1	1
MD	1	1	26
MD	1	1
MD	1	1
MD	1	1
MD	1	1
MD	1	1
MD	1	1
MD	1	1
MD	1	1
MD	1	1
MD	1	1
MD	1	1
MD	1	1	55.8571
MD	1	1
MD	1	1
MD	1	1
MD	1	1	92.7143
MD	1	1
MD	1	1
MD	1	1
MD	1	1
MD	1	1
MD	1	1	26
MD	1	1	26
MD	1	1
MD	1	1	92.7143
MD	1	1
MD	1	1	134.667
MD	1	1
MD	1	1	26
MD	1	1
MD	1	1
MD	1	1
MD	1	1	92.7143
MD	1	1
MD	1	1
MD	1	1	26
MD	1	1	55.8571
MD	1	1	26
MD	1	1	92.7143
MD	1	1	20.2857
MD	1	1
MD	1	1
MD	1	1	54.8571
MD	1	1	20.2857
MD	1	1
MD	1	1	89
MD	1	1
MD	1	1
MD	1	1	79.8571
MD	1	1
MD	1	1
MD	1	1
MD	1	1
MD	1	1
MD	1	1
MD	1	1
MD	1	1	26
MD	1	1
MD	1	1
MD	1	1
MD	1	1
MD	1	1
MD	1	1	30.4286
MD	1	1	46.2857
MD	1	1
MD	1	1
MD	1	1
MD	1	1
MD	1	1
MD	1	1
MD	1	1
MD	1	1	33.7143
MD	1	1
MD	1	1	8.14286
MD-Other	1	1
MD	1	1
MD	1	1	27.4286
MD	1	1
MD	1	1
MD-MDiv	1	1	73.5714
MD	1	1
MD	1	1	33.7143
MD	1	1
MD	1	1
MD	1	1
MD-MSc	1	1
MD	1	1	20.2857
MD	1	1
MD	1	1
MD-Other	1	1
MD	1	1
MD	1	1
MD	1	1	26
MD	1	1
MD	1	1	47.8571
MD-MSc	1	1
MD-MSc	1	1	26
MD	1	1
MD	1	1
MD	1	1
MD	1	1
MD	1	1	30.4286
MD	1	1
MD	1	1	47.8571
MD-Other	1	1	20.2857
MD	1	1
MD	1	1	20.2857
MD	1	1
MD	1	1
MD-MSc	1	1
MD	1	1	33.7143
MD	1	1
MD	1	1	39.5714
MD	1	1
MD	1	1
MD-MBA	1	1
MD	1	1	33.7143
MD	1	1	11.8571
MD	1	1
MD	1	1
MD	1	1	26
MD	1	1	20.2857
MD	1	1	33.7143
MD	1	1
MD	1	1
MD	1	1
MD-MSc	1	1
MD	1	1	77.2857
MD-MSc	1	1
MD	1	1	73.2857
MD	1	1
MD-PhD	1	1	26
MD	1	1	30.4286
MD	1	1	30.4286
MD	1	1	30.4286
MD-PhD	1	1	27.4286
MD-MSc	1	1
MD	1	1	26
MD	1	1	4.71429
MD	1	1
MD-MSc	1	1	24.2857
MD-Other	1	1
MD	1	1	54.8571
MD	1	1	33.7143
MD	1	1
MD	1	1	11.8571
MD-PhD	1	1	27.4286
MD	1	1
MD	1	1	33.7143
MD	1	1
MD	1	1
MD-MSc	1	1	27.4286
MD	1	1
MD	1	1	54.8571
MD	1	1
MD	1	1	26
MD	1	1	41.1429
MD	1	1	30.4286
MD	1	1
MD	1	1
MD-Other	1	1	33.7143
MD	1	1	11.8571
MD	1	1	16.7143
MD	1	1	52.8571
MD-MPH	1	1
MD	1	1
MD	1	1
MD	1	1	33.7143
MD	1	1	16.7143
MD	1	1
MD	1	1
MD-Other	1	1
MD	1	1	8.14286
MD-MSc	1	1
MD	1	1	4.71429
MD	1	1	24.2857
MD	1	1	67.4286
MD	1	1
MD	1	1
MD	1	1
MD-Other	1	1
MD	1	1	8.14286
MD	1	1	33.1429
MD	1	1
MD-Other	1	1
MD	1	1	11.8571
MD	1	1	24.2857
MD	1	1	16.7143
MD	1	1
MD	1	1	24.2857
MD	1	1	27.4286
MD	1	1	27.4286
MD	1	1
MD	1	1
MD	1	1	33.1429
MD	1	1	11.8571
MD	1	1	11.8571
MD-MSc	1	1	87.5714
MD-PhD	1	1	16.7143
MD	1	1	4.71429
MD	1	1
MD	1	1	39.5714
MD	1	1	33.7143
MD	1	1
MD	1	1
MD	1	1
MD	1	1
MD	1	1
MD	1	1
MD	1	1	47.8571
MD	1	1	33.7143
MD-MEd	1	1
MD	1	1
MD	1	1
MD	1	1
MD	1	1
MD	1	1
MD	1	1
MD	1	1	33.7143
MD-MPH	1	1
MD-Other	1	1
MD	1	1	33.7143
MD	1	1	30.4286
MD	1	1	11.8571
MD-MSc	1	1
MD	1	1
MD	1	1	33.1429
MD	1	1
MD-MBA	1	1
MD	1	1	36.4286
MD-MSc	1	1
MD	1	1
MD	1	1
MD-MSc	1	1	36.4286
MD	1	1
MD-Other	1	1
MD	1	1
MD	1	1	11.8571
MD	1	1
MD	1	1
MD	1	1
MD	1	1
MD	1	1	39.5714
MD	1	1
MD-PhD	1	1
MD	1	1	60.1429
MD	1	1
MD	1	1	34.8571
MD	1	1	24.2857
MD-MBA	1	1	8.14286
MD	1	1
MD	1	1
MD-MPH	1	1	4.71429
MD-Other	1	1	4.71429
MD	1	1
MD	1	1
MD	1	1
MD	1	1
MD	1	1
MD	1	1	60.1429
MD	1	1	33.7143
MD	1	1	4.71429
MD	1	1
MD	1	1
MD-MPH	1	1
MD	1	1	30.4286
MD	1	1	33.7143
MD	1	1
MD	1	1	24.2857
MD	1	1
MD	1	1
MD	1	1
MD	1	1
MD	1	1
MD	1	1
MD-MSc	1	1	115
MD	1	1
MD	1	1
MD	1	1	87.5714
MD	1	1
MD-Other	1	1	83.2857
MD	1	1
MD-MSc	1	1
MD-MSc	1	1
MD	1	1
MD	1	1
MD	1	1
MD-PhD	1	1	27.4286
MD	1	1	47.8571
MD	1	1
MD	1	1	4.71429
MD	1	1
MD	1	1
MD-PhD	1	1
MD	1	1	47.8571
MD-PhD	1	1	33.7143
MD	1	1
MD	1	1
MD-Other	1	1	20.2857
MD	1	1
MD	1	1
MD-Other	1	1	16.7143
MD-Other	1	1	16.7143
MD	1	1
MD	1	1
MD	1	1	33.7143
MD	1	1	16.7143
MD	1	1	16.7143
MD	1	1	140.143
MD	1	1
MD	1	1
MD	1	1
MD-Other	1	1	83.2857
MD	1	1
MD	1	1	24.2857
MD	1	1
MD	1	1
MD	1	1
MD-PhD	1	1	20.2857
MD	1	1	54.8571
MD	1	1	20.2857
MD	1	1	16.7143
MD-PhD	1	1	8.14286
MD	1	1	83.2857
MD-PhD	1	1	16.7143
MD	1	1	26
MD	1	1
MD	1	1	26
MD-PhD	1	1	20.2857
MD	1	1	26
MD	1	1
MD	1	1	24.2857
MD	1	1	61.2857
MD-PhD	1	1
MD-MSc	1	1	24.2857
MD	1	1
MD	1	1
MD	1	1
MD	1	1
MD	1	1
MD	1	1
MD	1	1
MD	1	1	11.8571
MD	1	1
MD	1	1	30.4286
MD	1	1	83.2857
MD	1	1	73.5714
MD	1	1	73.5714
MD	1	1	73.5714
MD	1	1	73.5714
MD	1	1
MD	1	1
MD	1	1
MD	1	1
MD	1	1	27.4286
MD	1	1	39.5714
MD	1	1	79.8571
MD	1	1	16.7143
MD-Other	1	1	77.2857
MD	1	1
MD	1	1	27.4286
MD	1	1
MD	1	1	26.4286
MD	1	1
MD	1	1	54.8571
MD-Other	1	1	15.7143
MD-Other	1	1
MD-Other	1	1
MD	1	1	26
MD	1	1	1.14286
MD	1	1
MD	1	1
MD	1	1
MD	1	1
MD	1	1
MD-PhD	1	1	77.2857
MD	1	1	67.4286
MD	1	1
MD	1	1	54.8571
MD	1	1	20.2857
MD	1	1
MD	1	1	52.8571
MD	1	1
MD	1	1
MD	1	1	26
MD	1	1
MD	1	1	24.5714
MD	1	1	27.4286
MD	1	1	54.8571
MD	1	1	24.2857
MD	1	1	89.2857
MD	1	1	73.2857
MD	1	1
MD	1	1
MD	1	1
MD	1	1
MD	1	1
MD	1	1	33.7143
MD	1	1
MD	1	1	47.8571
MD	1	1
MD	1	1	60.1429
MD	1	1	89.2857
MD-MPH	1	1	15.7143
MD-MSc	1	1
MD	1	1	26
MD-MSc	1	1
MD	1	1	41.1429
MD	1	1	88
MD-PhD	1	1	88
MD	1	1	33.7143
MD	1	1
MD-MSc	1	1
MD	1	1
MD	1	1	41.1429
MD-Other	1	1
MD	1	1
MD	1	1	46.2857
MD	1	1
MD	1	1	33.8571
MD	1	1
MD-MBA	1	1	92.7143
MD	1	1	24.2857
MD	1	1	27.4286
MD	1	1
MD	1	1
MD	1	1
MD	1	1	52.8571
MD	1	1	36.4286
MD	1	1
MD	1	1	16.7143
MD	1	1	27.4286
MD-MSc	1	1
MD-MSc	1	1
MD	1	1	15.7143
MD	1	1
MD	1	1
MD-MSc	1	1
MD-Other	1	1
MD	1	1
MD	1	1
MD	1	1	89.2857
MD	1	1	61.2857
MD	1	1	47.8571
MD	1	1	15.7143
MD	1	1
MD	1	1	49.4286
MD	1	1	49.4286
MD-Other	1	1
MD	1	1	33.7143
MD	1	1	16.7143
MD-MSc	1	1
MD-MPH	1	1
MD	1	1
MD	1	1	102.429
MD	1	1
MD	1	1
MD-MPH	1	1
MD-Other	1	1	20.2857
MD	1	1
MD-MPH	1	1	67.4286
MD	1	1
MD	1	1
MD	1	1	27.4286
MD	1	1	92.7143
MD	1	1
MD	1	1
MD	1	1
MD	1	1
MD	1	1
MD	1	1
MD	1	1	26
MD-Other	1	1
MD	1	1
MD	1	1
MD	1	1
MD-MSc	1	1
MD-Other	1	1
MD	1	1	140.143
MD	1	1	26
MD	1	1
MD-Other	1	1	89.2857
MD	1	1	26
MD	1	1	89
MD	1	1
MD	1	1
MD	1	1	41.1429
MD	1	1	73.5714
MD	1	1	28.4286
MD-Other	1	1
MD	1	1
MD	1	1
MD	1	1
MD	1	1
MD	1	1
MD-MPH	1	1
MD	1	1	89
MD	1	1
MD	1	1
MD	1	1	33.8571
MD	1	1
MD	1	1	140.143
MD	1	1
MD	1	1
MD	1	1
MD	1	1	79.8571
MD	1	1
MD	1	1	12.2857
MD	1	1	24.5714
MD	1	1	125.143
MD-MSc	1	1
MD	1	1
MD-MDiv	1	1
MD	1	1
MD	1	1
MD	1	1	30.4286
MD	1	1
MD-PhD	1	1
MD	1	1
MD	1	1
MD	1	1	33.7143
MD	1	1
MD	1	1	125.143
MD	1	1
MD	1	1
MD	1	1
MD	1	1
MD	1	1	49.4286
MD	1	1
MD	1	1
MD	1	1
MD	1	1
MD	1	1
MD	1	1	14.1429
MD	1	1	73.2857
MD	1	1	73.5714
MD	1	1
MD	1	1	92.7143
MD	1	1	32.2857
MD	1	1	34.8571
MD	1	1
MD-MSc	1	1
MD	1	1	14.1429
MD	1	1	54.8571
MD	1	1	30.4286
MD	1	1
MD	1	1	67.7143
MD	1	1	134
MD	1	1	118.143
MD-MPH	1	1	73.2857
MD	1	1	51.8571
MD	1	1
MD	1	1
MD	1	1	89.2857
MD-MPH	1	1	20.2857
MD	1	1
MD	1	1
MD	1	1
MD	1	1	27.4286
MD-MPH	1	1	30.4286
MD	1	1
MD	1	1
MD-MEd	1	1	117.143
MD	1	1	27.4286
MD-PhD	1	1
MD	1	1
MD	1	1
MD	1	1
MD	1	1
MD	1	1
MD	1	1
MD	1	1	26
MD	1	1
MD-MPH	1	1	20.2857
MD-MBA	1	1
MD	1	1	27.4286
MD	1	1	39.5714
MD-MSc	1	1
MD	1	1	34.8571
MD	1	1
MD-MSc	1	1
MD	1	1	30.4286
MD	1	1
MD	1	1	117.143
MD-MSc	1	1	49.4286
MD	1	1
MD	1	1
MD	1	1
MD	1	1
MD	1	1	30.4286
MD	1	1
MD	1	1
MD-MSc	1	1
MD	1	1	26
MD-MSc	1	1	89
MD	1	1
MD	1	1	34.8571
MD	1	1	83.2857
MD-MSc	1	1
MD	1	1
MD-MPH	1	1	33.7143
MD	1	1	39.5714
MD	1	1
MD-Other	1	1
MD	1	1
MD	1	1	81.7143
MD	1	1
MD	1	1	14.1429
MD	1	1	140.143
MD	1	1	39.5714
MD-MSc	1	1
MD	1	1	39.5714
MD	1	1
MD-MPH	1	1
MD	1	1	61.2857
MD	1	1	14.1429
MD	1	1	33.8571
MD	1	1	14.1429
MD	1	1
MD	1	1	26
MD	1	1	16.7143
MD-MSc	1	1
MD-Other	1	1
MD-MPH	1	1	26
MD-Other	1	1
MD	1	1	20.2857
MD	1	1
MD	1	1
MD-Other	1	1
MD	1	1	30.4286
MD	1	1
MD	1	1	39.5714
MD-Other	1	1
MD	1	1	30.4286
MD-Other	1	1
MD-MPH	1	1	11.8571
MD	1	1
MD	1	1	83.2857
MD	1	1
MD	1	1
MD	1	1
MD	1	1
MD-MPH	1	1	33.8571
MD	1	1	117.143
MD	1	1
MD	1	1
MD	1	1	14.1429
MD	1	1	88
MD	1	1
MD-MPH	1	1	36.4286
MD	1	1	61.2857
MD	1	1	14.1429
MD-Other	1	1
MD	1	1
MD	1	1	88
MD	1	1
MD-PhD	1	1
MD	1	1	14.1429
MD	1	1	67.4286
MD	1	1
MD	1	1
MD	1	1
MD	1	1	88
MD-MPH	1	1
MD	1	1
MD	1	1
MD	1	1
MD	1	1	27.4286
MD	1	1	63.2857
MD	1	1	89
MD	1	1	77.2857
MD-MPH	1	1	67.4286
MD-Other	1	1
MD	1	1	61.2857
MD-Other	1	1
MD	1	1
MD	1	1	87.5714
MD	1	1
MD	1	1
MD-MSc	1	1
MD	1	1
MD	1	1	117.143
MD	1	1
MD	1	1
MD-Other	1	1
MD	1	1
MD-MPH	1	1	20.2857
MD	1	1
MD	1	1
MD	1	1
MD	1	1
MD	1	1
MD	1	1
MD	1	1
MD	1	1
MD	1	1	89.2857
MD	1	1
MD	1	1
MD-Other	1	1	83.2857
MD	1	1	115
MD-MSc	1	1
MD	1	1
MD	1	1
MD	1	1
MD-Other	1	1
MD-Other	1	1
MD	1	1	32.2857
MD	1	1
MD	1	1
MD	1	1	87.5714
MD	1	1
MD-MPH	1	1	33.8571
MD	1	1	30.4286
MD-MPH	1	1
MD-Other	1	1
MD	1	1
MD-MSc	1	1
MD	1	1
MD	1	1
MD-Other	1	1
MD-MPH	1	1
MD	1	1
MD-MEd	1	1
MD	1	1	140.143
MD	1	1
MD	1	1
MD	1	1
MD	1	1
MD	1	1	61.4286
MD	1	1
MD	1	1
MD	1	1	94.1429
MD-Other	1	1	81
MD	1	1
MD	1	1
MD	1	1	134.667
MD	1	1
MD-MPH	1	1
MD-Other	1	1
MD	1	1
MD	1	1
MD	1	1
MD-MSc	1	1
MD	1	1	134.667
MD	1	1
MD	1	1
MD	1	1
MD-Other	1	1	108
MD	1	1
MD	1	1
MD	1	1
MD-MSc	1	1
MD	1	1	140.143
MD	1	1
MD	1	1	88
MD	1	1	30.4286
MD	1	1
MD	1	1	140.143
MD	1	1
MD-Other	1	1	74
MD-MDiv	1	1
MD	1	1
MD	1	1
MD	1	1
MD	1	1	77.2857
MD	1	1	61.2857
MD	1	1
MD	1	1	32.2857
MD	1	1
MD	1	1
MD	1	1
MD	1	1	33.8571
MD	1	1
MD	1	1
MD	1	1
MD	1	1
MD	1	1
MD	1	1
MD	1	1
MD	1	1
MD-Other	1	1
MD	1	1
MD	1	1
MD	1	1	87.5714
MD	1	1	134
MD	1	1	109.571
MD	1	1	26
MD	1	1
MD	1	1
MD-Other	1	1	91.7143
MD	1	1	26
MD-MPH	1	1
MD	1	1
MD	1	1
MD	1	1	33.7143
MD	1	1	134.667
MD	1	1	36.4286
MD	1	1
MD	1	1
MD	1	1
MD-Other	1	1	33.1429
MD-Other	1	1	33.1429
MD	1	1
MD	1	1
MD	1	1
MD	1	1
MD	1	1
MD	1	1	140.143
MD	1	1	91.7143
MD	1	1
MD	1	1
MD-Other	1	1
MD-Other	1	1
MD-MSc	1	1
MD	1	1
MD	1	1	47.8571
MD	1	1	26.4286
MD	1	1	51.8571
MD	1	1
MD	1	1
MD	1	1
MD	1	1
MD-MSc	1	1
MD	1	1
MD	1	1
MD	1	1
MD	1	1
MD	1	1
MD	1	1
MD	1	1
MD	1	1
MD	1	1
MD	1	1
MD	1	1
MD	1	1
MD	1	1
MD	1	1
MD-Other	1	1
MD-Other	1	1	36.4286
MD	1	1
MD	1	1
MD	1	1
MD	1	1
MD-MSc	1	1
MD	1	1
MD	1	1
MD	1	1
MD	1	1
MD	1	1
MD	1	1
MD-Other	1	1	118.143
MD	1	1
MD	1	1
MD-MSc	1	1
MD	1	1
MD-MPH	1	1
MD	1	1
MD	1	1
MD	1	1
MD	1	1
MD	1	1
MD-Other	1	1
MD	1	1
MD	1	1
MD	1	1
MD	1	1	51.8571
MD	1	1
MD	1	1
MD	1	1
MD	1	1
MD	1	1
MD	1	1
MD	1	1
MD	1	1
MD	1	1
MD	1	1
MD	1	1
MD-MSc	1	1
MD-PhD	1	1
MD	1	1
MD	1	1
MD	1	1
MD-Other	1	1
MD	1	1
MD	1	1
MD	1	1
MD-Other	1	1
MD	1	1
MD	1	1
MD-MSc	1	1
MD	1	1
MD	1	1	11.8571
MD	1	1
MD	1	1	55.8571
MD	1	1
MD	1	1
MD	1	1
MD	1	1	121.286
MD	1	1
MD	1	1
MD	1	1
MD	1	1
MD	1	1
MD	1	1
MD	1	1
MD-MPH	1	1
MD	1	1
MD	1	1
MD-MPH	1	1
MD	1	1
MD	1	1
MD	1	1	24.2857
MD	1	1	14.1429
MD	1	1	91.7143
MD	1	1
MD-Other	1	1
MD	1	1
MD	1	1
MD	1	1
MD	1	1
MD	1	1
MD-Other	1	1	16.7143
MD	1	1
MD	1	1
MD	1	1
MD	1	1
MD	1	1
MD	1	1
MD	1	1
MD	1	1
MD-MSc	1	1
MD	1	1
MD	1	1
MD	1	1
MD	1	1
MD	1	1
MD	1	1
MD	1	1
MD-MSc	1	1
MD	1	1	79.8571
MD-Other	1	1
MD	1	1
MD	1	1
MD	1	1
MD	1	1
MD	1	1
MD-MPH	1	1
MD	1	1
MD	1	1
MD	1	1	121.429
MD-PhD	1	1
MD-Other	1	1
MD	1	1
MD	1	1
MD	1	1
MD	1	1
MD	1	1
MD	1	1
MD	1	1
MD	1	1
MD	1	1
MD	1	1
MD	1	1
MD	1	1
MD	1	1
MD-MPH	1	1
MD	1	1
MD	1	1
MD	1	1	67.4286
MD-MSc	1	1
MD	1	1
MD	1	1
MD	1	1
MD	1	1
MD-Other	1	1
MD	1	1
MD	1	1
MD-MPH	1	1
MD-MSc	1	1
MD-Other	1	1
MD	1	1
MD	1	1
MD	1	1
MD	1	1
MD-MPH	1	1
MD	1	1
MD	1	1
MD	1	1
MD	1	1
MD	1	1
MD	1	1
MD	1	1
MD	1	1	4.71429
MD	1	1
MD	1	1
MD	1	1
MD	1	1
MD-MPH	1	1
MD	1	1
MD	1	1	27.4286
MD	1	1
MD	1	1
MD	1	1
MD	1	1
MD	1	1
MD	1	1
MD-Other	1	1
MD	1	1
MD	1	1
MD	1	1
MD	1	1
MD	1	1
MD-Other	1	1
MD	1	1
MD	1	1
MD	1	1
MD	1	1
MD-MPH	1	1
MD-MPH	1	1
MD	1	1
MD	1	1
MD	1	1
MD	1	1	27.4286
MD	1	1
MD	1	1
MD	1	1
MD	1	1
MD	1	1
MD-MPH	1	1
MD	1	1
MD	1	1
MD	1	1
MD	1	1	92.7143
MD	1	1
MD	1	1
MD	1	1
MD-Other	1	1	47.8571
MD	1	1
MD	1	1
MD-MPH	1	1	27.4286
MD-MSc	1	1
MD	1	1
MD	1	1
MD	1	1
MD	1	1
MD	1	1
MD	1	1
MD	1	1
MD	1	1
MD	1	1
MD	1	1
MD	1	1
MD	1	1
MD	1	1
MD	1	1
MD	1	1	4.71429
MD-MSc	1	1
MD-MPH	1	1	1.14286
MD	1	1
MD	1	1
MD	1	1
MD	1	1
MD	1	1
MD	1	1
MD	1	1
MD-MPH	1	1	121.286
MD	1	1
MD	1	1
MD	1	1
MD	1	1	20.2857
MD	1	1
MD	1	1
MD	1	1
MD	1	1
MD	1	1
MD	1	1
MD	1	1
MD-MSc	1	1	102.429
MD	1	1
MD-MSc	1	1
MD	1	1
MD-MBA	1	1
MD	1	1
MD	1	1
MD	1	1
MD-MPH	1	1
MD-MPH	1	1
MD	1	1
MD-PhD	1	1
MD-MSc	1	1
MD-Other	1	1	24.5714
MD	1	1
MD-MPH	1	1
MD	1	1
MD	1	1	55.8571
MD-Other	1	1	33.8571
MD	1	1
MD	1	1
MD	1	1
MD	1	1
MD	1	1	24.2857
MD	1	1
MD-Other	1	1
MD	1	1
MD	1	1	55.8571
MD-MSc	1	1
MD	1	1	61.2857
MD	1	1
MD	1	1
MD	1	1
MD-MPH	1	1
MD	1	1
MD	1	1
MD	1	1
MD	1	1
MD	1	1	142.667
MD	1	1
MD-Other	1	1
MD	1	1
MD	1	1
MD	1	1
MD	1	1
MD-MEd	1	1
MD	1	1
MD	1	1
MD	1	1
MD	1	1
MD	1	1
MD-Other	1	1
MD	1	1
MD	1	1
MD	1	1
MD	1	1
MD	1	1
MD	1	1
MD	1	1
MD	1	1
MD	1	1
MD-Other	1	1
MD	1	1	30.4286
MD	1	1
MD	1	1
MD	1	1
MD	1	1	26
MD-MPH	1	1	49.4286
MD-MPH	1	1
MD-MSc	1	1
MD	1	1
MD	1	1
MD-MSc	1	1
MD	1	1
MD	1	1
MD-MPH	1	1
MD	1	1
MD-MSc	1	1
MD-MSc	1	1
MD-Other	1	1
MD	1	1
MD	1	1	67.4286
MD	1	1
MD	1	1
MD	1	1	27.4286
MD	1	1
MD	1	1
MD	1	1
MD	1	1
MD	1	1
MD	1	1
MD	1	1
MD	1	1
MD	1	1	26
MD-Other	1	1
MD-MPH	1	1
MD-MSc	1	1
MD	1	1
MD	1	1
MD	1	1
MD	1	1	91.7143
MD-MPH	1	1
MD	1	1
MD	1	1
MD	1	1	33.8571
MD-Other	1	1
MD	1	1
MD	1	1
MD	1	1
MD	1	1
MD	1	1	134.667
MD	1	1	24.5714
MD-MPH	1	1
MD	1	1	27.4286
MD	1	1
MD	1	1
MD-MPH	1	1	26.4286
MD-MSc	1	1
MD	1	1
MD-MDiv	1	1
MD-MDiv	1	1
MD-Other	1	1
MD-MPH	1	1
MD	1	1
MD	1	1	4.71429
MD	1	1	61.2857
MD	1	1
MD-Other	1	1	96
MD	1	1
MD	1	1
MD	1	1
MD	1	1
MD	1	1	92.7143
MD	1	1	30.4286
MD	1	1
MD	1	1
MD	1	1	11.8571
MD	1	1	27.4286
MD	1	1	20.2857
MD	1	1
MD	1	1	89.2857
MD	1	1
MD	1	1
MD	1	1
MD	1	1
MD	1	1
MD	1	1	60.1429
MD	1	1	20.2857
MD	1	1
MD	1	1	20.2857
MD	1	1
MD	1	1	89.2857
MD	1	1	92.7143
MD-PhD	1	1
MD	1	1	92.7143
MD	1	1
MD	1	1	33.7143
MD	1	1
MD	1	1
MD	1	1
MD-MSc	1	1
MD-PhD	1	1
MD-MSc	1	1
MD	1	1	27.4286
MD	1	1
MD-MSc	1	1
MD	1	1
MD	1	1
MD	1	1
MD	1	1
MD-PhD	1	1
MD	1	1
MD	1	1
MD	1	1
MD-MSc	1	1	32.2857
MD-PhD	1	1	33.7143
MD	1	1
MD	1	1
MD	1	1	33.7143
MD	1	1
MD	1	1
MD	1	1	67.4286
MD	1	1
MD-MSc	1	1	24.5714
MD	1	1
MD-MSc	1	1	30.4286
MD	1	1
MD	1	1	54.8571
MD	1	1
MD	1	1
MD	1	1
MD	1	1	54.8571
MD-MSc	1	1	8.14286
MD	1	1
MD	1	1
MD	1	1	20.2857
MD	1	1
MD	1	1
MD	1	1	26.4286
MD	1	1
MD-PhD	1	1
MD-Other	1	1
MD	1	1	33.7143
MD	1	1
MD	1	1	14.1429
MD-MPH	1	1
MD	1	1	27.4286
MD	1	1	20.2857
MD	1	1
MD	1	1	30.4286
MD	1	1	33.7143
MD	1	1	27.4286
MD-MSc	1	1
MD	1	1
MD	1	1
MD	1	1	16.7143
MD	1	1
MD	1	1
MD	1	1
MD	1	1	26.4286
MD	1	1	8.14286
MD-MPH	1	1
MD	1	1
MD	1	1	27.4286
MD	1	1
MD	1	1	16.7143
MD	1	1	26
MD	1	1
MD	1	1
MD-MPH	1	1	14.1429
MD-MSc	1	1
MD	1	1	60.1429
MD	1	1
MD	1	1	54.8571
MD	1	1
MD	1	1
MD-MPH	1	1	41.1429
MD	1	1
MD	1	1
MD	1	1	27.4286
MD	1	1
MD-PhD	1	1	33.7143
MD-MSc	1	1
MD	1	1
MD	1	1	16.7143
MD	1	1
MD	1	1
MD	1	1
MD-MPH	1	1
MD	1	1
MD	1	1
MD	1	1
MD	1	1
MD	1	1
MD-MSc	1	1	20.2857
MD	1	1
MD	1	1	47.8571
MD	1	1
MD	1	1	77.2857
MD	1	1	33.7143
MD-MSc	1	1	20.2857
MD	1	1
MD-MSc	1	1
MD-Other	1	1
MD	1	1	89.2857
MD	1	1
MD-MBA	1	1	33.7143
MD	1	1
MD	1	1
MD	1	1
MD	1	1	36.4286
MD	1	1
MD	1	1
MD	1	1	87.5714
MD	1	1	14.1429
MD	1	1
MD-PhD	1	1	33.7143
MD-Other	1	1
MD	1	1	20.2857
MD-MPH	1	1	36.4286
MD	1	1
MD	1	1
MD	1	1	26.4286
MD	1	1
MD-PhD	1	1
MD-MBA	1	1	20.2857
MD	1	1	30.4286
MD	1	1
MD	1	1
MD-MSc	1	1	20.2857
MD	1	1	26.4286
MD-PhD	1	1
MD	1	1
MD-Other	1	1
MD-PhD	1	1
MD	1	1	26
MD	1	1	26
MD	1	1
MD	1	1
[truncated: 32,732 more rows]

## Sheet: Supplemental Figure 3-Raw data
Specialty	AAMC MD-PhD Counts	AAMC MD Counts	TexasSTAR MD-PhD Counts	TexasSTAR MD Counts
Anesthesiology	90	4596	49	1913
Child Neurology	45	291	29	202
Dermatology	67	1254	41	584
Emergency Medicine	54	5523	35	2600
Family Medicine	27	5513	20	2467
Internal Medicine	446	12382	277	4883
Internal Medicine-Pediatrics	18	1240	12	648
Neurological Surgery	121	1251	32	249
Neurology	136	1571	84	695
Obstetrics and Gynecology	49	4276	34	2064
Ophthalmology	55	1295	22	653
Orthopaedic Surgery	33	3629	12	1206
Otolaryngology	36	1523	14	587
Pathology	162	815	76	262
Pediatrics	171	5662	140	3253
Pediatrics-Medical Genetics	28	61	15	10
Physical Medicine and Rehabilitation	16	807	7	403
Plastic Surgery	1	153	9	299
Psychiatry	180	4030	82	1650
Radiation Oncology	98	591	39	136
Radiology-Diagnostic	89	3122	40	1097
Radiology-Interventional	18	563	11	236
Surgery	111	7000	40	1661
Thoracic Surgery	5	175	6	73
Urology	31	1492	11	498
Vascular Surgery	10	307	1	98

[truncated: 1 more sheets: Supplemental Figure 3-OR and CI]
